# Supplementary material for: Genomic mutation landscape of skin cancers from DNA repair-deficient xeroderma pigmentosum patients
Source: Nat Commun. 2023 May 4;14:2561. doi: 10.1038/s41467-023-38311-0 (PMC10160032; doi:10.1038/s41467-023-38311-0)
Supplement: Supplementary file 4 — Source Data [file 41467_2023_38311_MOESM4_ESM.xlsx]

## Sheet: Fig. 1a
Group	Material	Feature	Value
SCC	Fresh	DBS_mb	4.45331
SCC	Fresh	DBS_mb	6.55642
SCC	Fresh	DBS_mb	4.20661
SCC	Fresh	DBS_mb	8.63619
SCC	Fresh	DBS_mb	5.80623
SCC	Fresh	DBS_mb	2.27626
SCC	Fresh	DBS_mb	9.36459
SCC	Fresh	DBS_mb	1.39611
SCC	Fresh	DBS_mb	10.8786
SCC	Fresh	DBS_mb	1.75642
SCC	Fresh	DBS_mb	4.17704
SCC	Fresh	DBS_mb	6.37549
SCC	Fresh	DBS_mb	15.5747
SCC	Fresh	DBS_mb	3.03268
SCC	Fresh	DBS_mb	6.54008
SCC	Fresh	DBS_mb	16.8805
SCC	Fresh	DBS_mb	4.10623
SCC	Fresh	DBS_mb	23.6463
SCC	Fresh	DBS_mb	5.61206
SCC	Fresh	DBS_mb	6.4821
SCC	Fresh	DBS_mb	2.17782
SCC	Fresh	DBS_mb	1.74669
SCC	Fresh	DBS_mb	0.975875
SCC	Fresh	DBS_mb	0.775486
SCC	Fresh	DBS_mb	2.16109
SCC	Fresh	DBS_mb	0.749416
SCC	Fresh	DBS_mb	4.25875
SCC	Fresh	DBS_mb	9.5677
SCC	Fresh	DBS_mb	3.37043
SCC	Fresh	DBS_mb	0.3393
SCC	Fresh	DBS_mb	1.36148
BCC	Fresh	DBS_mb	0.188716
BCC	Fresh	DBS_mb	0.28677
BCC	Fresh	DBS_mb	0.792996
BCC	Fresh	DBS_mb	1.45642
BCC	Fresh	DBS_mb	4.28482
BCC	Fresh	DBS_mb	0.836965
BCC	Fresh	DBS_mb	2.22062
BCC	Fresh	DBS_mb	1.45058
MEL	Fresh	DBS_mb	0.461089
MEL	Fresh	DBS_mb	0.238521
MEL	Fresh	DBS_mb	0.53035
MEL	Fresh	DBS_mb	0.853696
MEL	Fresh	DBS_mb	0.391829
MEL	Fresh	DBS_mb	1.07938
MEL	Fresh	DBS_mb	0.342802
MEL	Fresh	DBS_mb	0.0828794
MEL	Fresh	DBS_mb	0.263813
MEL	Fresh	DBS_mb	0.336965
MEL	Fresh	DBS_mb	0.958366
MEL	Fresh	DBS_mb	0.564591
MEL	Fresh	DBS_mb	0.579767
MEL	Fresh	DBS_mb	0.463424
MEL	Fresh	DBS_mb	1.00078
MEL	Fresh	DBS_mb	0.665759
MEL	Fresh	DBS_mb	0.51751
MEL	Fresh	DBS_mb	0.590661
MEL	Fresh	DBS_mb	0.891051
MEL	Fresh	DBS_mb	3.47004
MEL	Fresh	DBS_mb	1.47549
MEL	Fresh	DBS_mb	0.661868
MEL	Fresh	DBS_mb	0.408171
MEL	Fresh	DBS_mb	0.552918
MEL	Fresh	DBS_mb	0.248638
MEL	Fresh	DBS_mb	0.942023
MEL	Fresh	DBS_mb	4.0537
MEL	Fresh	DBS_mb	0.495331
MEL	Fresh	DBS_mb	1.04241
MEL	Fresh	DBS_mb	0.386381
MEL	Fresh	DBS_mb	3.15292
MEL	Fresh	DBS_mb	0.454864
MEL	Fresh	DBS_mb	0.450973
MEL	Fresh	DBS_mb	0.0564202
MEL	Fresh	DBS_mb	0.31284
MEL	Fresh	DBS_mb	0.0774319
MEL	Fresh	DBS_mb	1.07471
MEL	Fresh	DBS_mb	0.609728
MEL	Fresh	DBS_mb	1.24436
MEL	Fresh	DBS_mb	2.25953
MEL	Fresh	DBS_mb	0.0980545
MEL	Fresh	DBS_mb	3.52568
MEL	Fresh	DBS_mb	0.431518
MEL	Fresh	DBS_mb	0.643191
MEL	Fresh	DBS_mb	0.223346
MEL	Fresh	DBS_mb	0.384436
MEL	Fresh	DBS_mb	1.32879
MEL	Fresh	DBS_mb	0.735798
MEL	Fresh	DBS_mb	0.749805
MEL	Fresh	DBS_mb	3.93969
MEL	Fresh	DBS_mb	0.180545
MEL	Fresh	DBS_mb	0.610117
MEL	Fresh	DBS_mb	1.24319
MEL	Fresh	DBS_mb	0.450584
MEL	Fresh	DBS_mb	1.41128
MEL	Fresh	DBS_mb	0.601946
MEL	Fresh	DBS_mb	0.361868
MEL	Fresh	DBS_mb	0.394163
MEL	Fresh	DBS_mb	0.449416
MEL	Fresh	DBS_mb	0.411673
MEL	Fresh	DBS_mb	0.303502
MEL	Fresh	DBS_mb	1.99611
MEL	Fresh	DBS_mb	2.47004
MEL	Fresh	DBS_mb	0.184047
MEL	Fresh	DBS_mb	0.496887
MEL	Fresh	DBS_mb	1.96459
MEL	Fresh	DBS_mb	0.18677
MEL	Fresh	DBS_mb	0.596498
MEL	Fresh	DBS_mb	2.97354
MEL	Fresh	DBS_mb	0.261089
MEL	Fresh	DBS_mb	0.57821
MEL	Fresh	DBS_mb	0.200778
MEL	Fresh	DBS_mb	0.401167
MEL	Fresh	DBS_mb	2.27471
MEL	Fresh	DBS_mb	2.30195
MEL	Fresh	DBS_mb	0.321012
MEL	Fresh	DBS_mb	0.240856
MEL	Fresh	DBS_mb	4.10195
MEL	Fresh	DBS_mb	0.413619
MEL	Fresh	DBS_mb	0.522957
MEL	Fresh	DBS_mb	1.60078
MEL	Fresh	DBS_mb	1.0249
MEL	Fresh	DBS_mb	2.50389
MEL	Fresh	DBS_mb	0.169261
MEL	Fresh	DBS_mb	1.98755
MEL	Fresh	DBS_mb	1.22996
MEL	Fresh	DBS_mb	0.427237
MEL	Fresh	DBS_mb	0.743969
MEL	Fresh	DBS_mb	0.701167
MEL	Fresh	DBS_mb	0.329183
MEL	Fresh	DBS_mb	3.24125
MEL	Fresh	DBS_mb	0.518677
MEL	Fresh	DBS_mb	0.803891
MEL	Fresh	DBS_mb	0.415564
MEL	Fresh	DBS_mb	0.22607
MEL	Fresh	DBS_mb	0.462646
MEL	Fresh	DBS_mb	1.89339
MEL	Fresh	DBS_mb	2.64047
MEL	Fresh	DBS_mb	1.81051
MEL	Fresh	DBS_mb	4.09494
MEL	Fresh	DBS_mb	0.697276
MEL	Fresh	DBS_mb	0.331907
MEL	Fresh	DBS_mb	7.43424
MEL	Fresh	DBS_mb	5.00973
MEL	Fresh	DBS_mb	0.597665
MEL	Fresh	DBS_mb	2.6786
MEL	Fresh	DBS_mb	3.35486
MEL	Fresh	DBS_mb	2.10428
MEL	Fresh	DBS_mb	0.485603
MEL	Fresh	DBS_mb	0.278988
MEL	Fresh	DBS_mb	0.150584
MEL	Fresh	DBS_mb	2.70272
MEL	Fresh	DBS_mb	0.0867704
XP-E	FFPE	DBS_mb	3.58872
XP-E	FFPE	DBS_mb	2.99066
XP-E	FFPE	DBS_mb	2.8537
XP-E	FFPE	DBS_mb	0.464202
XP-E	Fresh	DBS_mb	7.84825
XP-E	Fresh	DBS_mb	30.2595
XP-E	Fresh	DBS_mb	27.9782
XP-E	Fresh	DBS_mb	0.670428
XP-E	Fresh	DBS_mb	0.719455
XP-E	Fresh	DBS_mb	43.5374
XP-C	Fresh	DBS_mb	32.321
XP-C	FFPE	DBS_mb	17.2747
XP-C	Fresh	DBS_mb	70.8595
XP-C	Fresh	DBS_mb	17.8984
XP-C	Fresh	DBS_mb	30.893
XP-C	Fresh	DBS_mb	42.3739
XP-C	FFPE	DBS_mb	4.2572
XP-C	FFPE	DBS_mb	11.7623
XP-A	FFPE	DBS_mb	0.187938
XP-A	FFPE	DBS_mb	2.01206
XP-A	FFPE	DBS_mb	0.456031
XP-D	FFPE	DBS_mb	2.40739
XP-D	Fresh	DBS_mb	8.14669
XP-D	FFPE	DBS_mb	6.34358
XP-V	FFPE	DBS_mb	2.82218
XP-V	Fresh	DBS_mb	23.2342
XP-V	Fresh	DBS_mb	5.46031
XP-V	Fresh	DBS_mb	7.52568
XP-V	Fresh	DBS_mb	2.37626
XP-V	Fresh	DBS_mb	7.01284
XP-V	Fresh	DBS_mb	15.7685
XP-V	Fresh	DBS_mb	14.7903
XP-V	Fresh	DBS_mb	37.8907
XP-V	FFPE	DBS_mb	5.85837
XP-V	FFPE	DBS_mb	19.57
XP-V	Fresh	DBS_mb	3.9428
XP-V	Fresh	DBS_mb	25.0366
XP-V	FFPE	DBS_mb	0.650584
SCC	Fresh	DBS_prop_UV	0.125243
SCC	Fresh	DBS_prop_UV	0.037311
SCC	Fresh	DBS_prop_UV	0.0451882
SCC	Fresh	DBS_prop_UV	0.0417409
SCC	Fresh	DBS_prop_UV	0.0447718
SCC	Fresh	DBS_prop_UV	0.0617238
SCC	Fresh	DBS_prop_UV	0.0692414
SCC	Fresh	DBS_prop_UV	0.0393348
SCC	Fresh	DBS_prop_UV	0.0704899
SCC	Fresh	DBS_prop_UV	0.0472462
SCC	Fresh	DBS_prop_UV	0.0474356
SCC	Fresh	DBS_prop_UV	0.0504148
SCC	Fresh	DBS_prop_UV	0.0465341
SCC	Fresh	DBS_prop_UV	0.0531883
SCC	Fresh	DBS_prop_UV	0.0527323
SCC	Fresh	DBS_prop_UV	0.0443706
SCC	Fresh	DBS_prop_UV	0.0455247
SCC	Fresh	DBS_prop_UV	0.137421
SCC	Fresh	DBS_prop_UV	0.0812705
SCC	Fresh	DBS_prop_UV	0.0782487
SCC	Fresh	DBS_prop_UV	0.0584378
SCC	Fresh	DBS_prop_UV	0.069692
SCC	Fresh	DBS_prop_UV	0.0598925
SCC	Fresh	DBS_prop_UV	0.0409863
SCC	Fresh	DBS_prop_UV	0.0710948
SCC	Fresh	DBS_prop_UV	0.0463739
SCC	Fresh	DBS_prop_UV	0.0596159
SCC	Fresh	DBS_prop_UV	0.120955
SCC	Fresh	DBS_prop_UV	0.0970173
SCC	Fresh	DBS_prop_UV	0.0478937
SCC	Fresh	DBS_prop_UV	0.0940617
BCC	Fresh	DBS_prop_UV	0.0537873
BCC	Fresh	DBS_prop_UV	0.0567622
BCC	Fresh	DBS_prop_UV	0.0776411
BCC	Fresh	DBS_prop_UV	0.0353077
BCC	Fresh	DBS_prop_UV	0.0589006
BCC	Fresh	DBS_prop_UV	0.0824264
BCC	Fresh	DBS_prop_UV	0.03563
BCC	Fresh	DBS_prop_UV	0.0350963
MEL	Fresh	DBS_prop_UV	0.0284931
MEL	Fresh	DBS_prop_UV	0.0148559
MEL	Fresh	DBS_prop_UV	0.0129943
MEL	Fresh	DBS_prop_UV	0.0266046
MEL	Fresh	DBS_prop_UV	0.0158803
MEL	Fresh	DBS_prop_UV	0.015319
MEL	Fresh	DBS_prop_UV	0.017266
MEL	Fresh	DBS_prop_UV	0.00499121
MEL	Fresh	DBS_prop_UV	0.0184776
MEL	Fresh	DBS_prop_UV	0.0121994
MEL	Fresh	DBS_prop_UV	0.0129622
MEL	Fresh	DBS_prop_UV	0.0162712
MEL	Fresh	DBS_prop_UV	0.0244921
MEL	Fresh	DBS_prop_UV	0.0095127
MEL	Fresh	DBS_prop_UV	0.020954
MEL	Fresh	DBS_prop_UV	0.0214799
MEL	Fresh	DBS_prop_UV	0.0269657
MEL	Fresh	DBS_prop_UV	0.0298566
MEL	Fresh	DBS_prop_UV	0.0165874
MEL	Fresh	DBS_prop_UV	0.0224531
MEL	Fresh	DBS_prop_UV	0.0271198
MEL	Fresh	DBS_prop_UV	0.0167186
MEL	Fresh	DBS_prop_UV	0.0168125
MEL	Fresh	DBS_prop_UV	0.0153062
MEL	Fresh	DBS_prop_UV	0.0165189
MEL	Fresh	DBS_prop_UV	0.0200513
MEL	Fresh	DBS_prop_UV	0.0276715
MEL	Fresh	DBS_prop_UV	0.0215165
MEL	Fresh	DBS_prop_UV	0.0124547
MEL	Fresh	DBS_prop_UV	0.016036
MEL	Fresh	DBS_prop_UV	0.0108166
MEL	Fresh	DBS_prop_UV	0.0135009
MEL	Fresh	DBS_prop_UV	0.0188464
MEL	Fresh	DBS_prop_UV	0.00512531
MEL	Fresh	DBS_prop_UV	0.0109997
MEL	Fresh	DBS_prop_UV	0.000750921
MEL	Fresh	DBS_prop_UV	0.0355671
MEL	Fresh	DBS_prop_UV	0.0213499
MEL	Fresh	DBS_prop_UV	0.0129528
MEL	Fresh	DBS_prop_UV	0.0207862
MEL	Fresh	DBS_prop_UV	0.0163817
MEL	Fresh	DBS_prop_UV	0.0241891
MEL	Fresh	DBS_prop_UV	0.00936276
MEL	Fresh	DBS_prop_UV	0.0209998
MEL	Fresh	DBS_prop_UV	0.0116669
MEL	Fresh	DBS_prop_UV	0.026168
MEL	Fresh	DBS_prop_UV	0.0246854
MEL	Fresh	DBS_prop_UV	0.013488
MEL	Fresh	DBS_prop_UV	0.0198674
MEL	Fresh	DBS_prop_UV	0.0170786
MEL	Fresh	DBS_prop_UV	0.0266284
MEL	Fresh	DBS_prop_UV	0.0339086
MEL	Fresh	DBS_prop_UV	0.0220178
MEL	Fresh	DBS_prop_UV	0.0296877
MEL	Fresh	DBS_prop_UV	0.0209522
MEL	Fresh	DBS_prop_UV	0.0277255
MEL	Fresh	DBS_prop_UV	0.0328854
MEL	Fresh	DBS_prop_UV	0.0389765
MEL	Fresh	DBS_prop_UV	0.0297282
MEL	Fresh	DBS_prop_UV	0.0183216
MEL	Fresh	DBS_prop_UV	0.0100872
MEL	Fresh	DBS_prop_UV	0.0351271
MEL	Fresh	DBS_prop_UV	0.0280411
MEL	Fresh	DBS_prop_UV	0.0145538
MEL	Fresh	DBS_prop_UV	0.0181761
MEL	Fresh	DBS_prop_UV	0.0181979
MEL	Fresh	DBS_prop_UV	0.0211566
MEL	Fresh	DBS_prop_UV	0.0157663
MEL	Fresh	DBS_prop_UV	0.0458269
MEL	Fresh	DBS_prop_UV	0.0204125
MEL	Fresh	DBS_prop_UV	0.0189164
MEL	Fresh	DBS_prop_UV	0.0203832
MEL	Fresh	DBS_prop_UV	0.0136797
MEL	Fresh	DBS_prop_UV	0.0314333
MEL	Fresh	DBS_prop_UV	0.0216551
MEL	Fresh	DBS_prop_UV	0.0172847
MEL	Fresh	DBS_prop_UV	0.0299337
MEL	Fresh	DBS_prop_UV	0.0239366
MEL	Fresh	DBS_prop_UV	0.0185353
MEL	Fresh	DBS_prop_UV	0.0241814
MEL	Fresh	DBS_prop_UV	0.0189274
MEL	Fresh	DBS_prop_UV	0.0228028
MEL	Fresh	DBS_prop_UV	0.0199772
MEL	Fresh	DBS_prop_UV	0.0152873
MEL	Fresh	DBS_prop_UV	0.0170363
MEL	Fresh	DBS_prop_UV	0.063493
MEL	Fresh	DBS_prop_UV	0.012785
MEL	Fresh	DBS_prop_UV	0.0198881
MEL	Fresh	DBS_prop_UV	0.0191234
MEL	Fresh	DBS_prop_UV	0.0200664
MEL	Fresh	DBS_prop_UV	0.0154688
MEL	Fresh	DBS_prop_UV	0.0247535
MEL	Fresh	DBS_prop_UV	0.0296175
MEL	Fresh	DBS_prop_UV	0.016573
MEL	Fresh	DBS_prop_UV	0.0141559
MEL	Fresh	DBS_prop_UV	0.0239279
MEL	Fresh	DBS_prop_UV	0.0219065
MEL	Fresh	DBS_prop_UV	0.0668262
MEL	Fresh	DBS_prop_UV	0.0223927
MEL	Fresh	DBS_prop_UV	0.0399284
MEL	Fresh	DBS_prop_UV	0.0375367
MEL	Fresh	DBS_prop_UV	0.0335167
MEL	Fresh	DBS_prop_UV	0.0410558
MEL	Fresh	DBS_prop_UV	0.0337622
MEL	Fresh	DBS_prop_UV	0.014307
MEL	Fresh	DBS_prop_UV	0.0235183
MEL	Fresh	DBS_prop_UV	0.013139
MEL	Fresh	DBS_prop_UV	0.0214211
MEL	Fresh	DBS_prop_UV	0.0169533
MEL	Fresh	DBS_prop_UV	0.0333101
MEL	Fresh	DBS_prop_UV	0.0205884
MEL	Fresh	DBS_prop_UV	0.0243531
MEL	Fresh	DBS_prop_UV	0.0148084
XP-E	FFPE	DBS_prop_UV	0.0230715
XP-E	FFPE	DBS_prop_UV	0.0227493
XP-E	FFPE	DBS_prop_UV	0.0139416
XP-E	FFPE	DBS_prop_UV	0.0231103
XP-E	Fresh	DBS_prop_UV	0.0257464
XP-E	Fresh	DBS_prop_UV	0.0306613
XP-E	Fresh	DBS_prop_UV	0.0326222
XP-E	Fresh	DBS_prop_UV	0.0202622
XP-E	Fresh	DBS_prop_UV	0.0364378
XP-E	Fresh	DBS_prop_UV	0.0676598
XP-C	Fresh	DBS_prop_UV	0.178142
XP-C	FFPE	DBS_prop_UV	0.0919254
XP-C	Fresh	DBS_prop_UV	0.269859
XP-C	Fresh	DBS_prop_UV	0.178964
XP-C	Fresh	DBS_prop_UV	0.202923
XP-C	Fresh	DBS_prop_UV	0.213871
XP-C	FFPE	DBS_prop_UV	0.193133
XP-C	FFPE	DBS_prop_UV	0.285306
XP-A	FFPE	DBS_prop_UV	0.0251144
XP-A	FFPE	DBS_prop_UV	0.0948303
XP-A	FFPE	DBS_prop_UV	0.00537358
XP-D	FFPE	DBS_prop_UV	0.0854664
XP-D	Fresh	DBS_prop_UV	0.183539
XP-D	FFPE	DBS_prop_UV	0.232071
XP-V	FFPE	DBS_prop_UV	0.0803238
XP-V	Fresh	DBS_prop_UV	0.105687
XP-V	Fresh	DBS_prop_UV	0.131264
XP-V	Fresh	DBS_prop_UV	0.102914
XP-V	Fresh	DBS_prop_UV	0.097889
XP-V	Fresh	DBS_prop_UV	0.194356
XP-V	Fresh	DBS_prop_UV	0.116386
XP-V	Fresh	DBS_prop_UV	0.0904221
XP-V	Fresh	DBS_prop_UV	0.0910988
XP-V	FFPE	DBS_prop_UV	0.0756697
XP-V	FFPE	DBS_prop_UV	0.0449698
XP-V	Fresh	DBS_prop_UV	0.070462
XP-V	Fresh	DBS_prop_UV	0.095391
XP-V	FFPE	DBS_prop_UV	0.108374
SCC	Fresh	SBS_mb	45.7066
SCC	Fresh	SBS_mb	206.079
SCC	Fresh	SBS_mb	116.835
SCC	Fresh	SBS_mb	258.613
SCC	Fresh	SBS_mb	168.266
SCC	Fresh	SBS_mb	46.8086
SCC	Fresh	SBS_mb	165.224
SCC	Fresh	SBS_mb	49.7689
SCC	Fresh	SBS_mb	194.151
SCC	Fresh	SBS_mb	45.1868
SCC	Fresh	SBS_mb	119.816
SCC	Fresh	SBS_mb	146.796
SCC	Fresh	SBS_mb	392.76
SCC	Fresh	SBS_mb	73.9183
SCC	Fresh	SBS_mb	154.749
SCC	Fresh	SBS_mb	422.62
SCC	Fresh	SBS_mb	113.765
SCC	Fresh	SBS_mb	218.237
SCC	Fresh	SBS_mb	86.0553
SCC	Fresh	SBS_mb	108.087
SCC	Fresh	SBS_mb	49.8105
SCC	Fresh	SBS_mb	32.8093
SCC	Fresh	SBS_mb	21.6311
SCC	Fresh	SBS_mb	26.2187
SCC	Fresh	SBS_mb	39.4568
SCC	Fresh	SBS_mb	22.4416
SCC	Fresh	SBS_mb	98.4307
SCC	Fresh	SBS_mb	97.3268
SCC	Fresh	SBS_mb	46.4346
SCC	Fresh	SBS_mb	8.39728
SCC	Fresh	SBS_mb	18.007
BCC	Fresh	SBS_mb	4.96848
BCC	Fresh	SBS_mb	6.75837
BCC	Fresh	SBS_mb	11.879
BCC	Fresh	SBS_mb	49.3603
BCC	Fresh	SBS_mb	82.9689
BCC	Fresh	SBS_mb	12.3109
BCC	Fresh	SBS_mb	73.6949
BCC	Fresh	SBS_mb	49.5735
MEL	Fresh	SBS_mb	18.7611
MEL	Fresh	SBS_mb	19.1125
MEL	Fresh	SBS_mb	46.6284
MEL	Fresh	SBS_mb	42.6008
MEL	Fresh	SBS_mb	28.8514
MEL	Fresh	SBS_mb	78.3969
MEL	Fresh	SBS_mb	23.6183
MEL	Fresh	SBS_mb	19.8611
MEL	Fresh	SBS_mb	17.7642
MEL	Fresh	SBS_mb	33.7093
MEL	Fresh	SBS_mb	82.2518
MEL	Fresh	SBS_mb	41.8436
MEL	Fresh	SBS_mb	29.4782
MEL	Fresh	SBS_mb	59.2152
MEL	Fresh	SBS_mb	54.637
MEL	Fresh	SBS_mb	36.7335
MEL	Fresh	SBS_mb	21.993
MEL	Fresh	SBS_mb	24.0342
MEL	Fresh	SBS_mb	62.7875
MEL	Fresh	SBS_mb	184.714
MEL	Fresh	SBS_mb	70.8556
MEL	Fresh	SBS_mb	45.0844
MEL	Fresh	SBS_mb	27.2284
MEL	Fresh	SBS_mb	40.6696
MEL	Fresh	SBS_mb	18.6148
MEL	Fresh	SBS_mb	55.7082
MEL	Fresh	SBS_mb	171.144
MEL	Fresh	SBS_mb	28.6039
MEL	Fresh	SBS_mb	94.1953
MEL	Fresh	SBS_mb	29.8576
MEL	Fresh	SBS_mb	329.913
MEL	Fresh	SBS_mb	41.0401
MEL	Fresh	SBS_mb	27.5533
MEL	Fresh	SBS_mb	12.4401
MEL	Fresh	SBS_mb	35.0327
MEL	Fresh	SBS_mb	114.35
MEL	Fresh	SBS_mb	36.7455
MEL	Fresh	SBS_mb	33.3086
MEL	Fresh	SBS_mb	121.461
MEL	Fresh	SBS_mb	124.686
MEL	Fresh	SBS_mb	7.72763
MEL	Fresh	SBS_mb	173.971
MEL	Fresh	SBS_mb	52.9031
MEL	Fresh	SBS_mb	35.663
MEL	Fresh	SBS_mb	22.5416
MEL	Fresh	SBS_mb	17.7377
MEL	Fresh	SBS_mb	63.3113
MEL	Fresh	SBS_mb	63.0938
MEL	Fresh	SBS_mb	44.216
MEL	Fresh	SBS_mb	273.556
MEL	Fresh	SBS_mb	8.24591
MEL	Fresh	SBS_mb	21.8078
MEL	Fresh	SBS_mb	66.586
MEL	Fresh	SBS_mb	18.8802
MEL	Fresh	SBS_mb	75.5097
MEL	Fresh	SBS_mb	27.1545
MEL	Fresh	SBS_mb	13.877
MEL	Fresh	SBS_mb	12.228
MEL	Fresh	SBS_mb	20.4058
MEL	Fresh	SBS_mb	26.3268
MEL	Fresh	SBS_mb	33.6864
MEL	Fresh	SBS_mb	68.8183
MEL	Fresh	SBS_mb	113.062
MEL	Fresh	SBS_mb	15.7537
MEL	Fresh	SBS_mb	31.4455
MEL	Fresh	SBS_mb	120.818
MEL	Fresh	SBS_mb	10.6665
MEL	Fresh	SBS_mb	50.0708
MEL	Fresh	SBS_mb	82.165
MEL	Fresh	SBS_mb	15.1891
MEL	Fresh	SBS_mb	37.0471
MEL	Fresh	SBS_mb	11.4144
MEL	Fresh	SBS_mb	34.8665
MEL	Fresh	SBS_mb	85.0887
MEL	Fresh	SBS_mb	120.534
MEL	Fresh	SBS_mb	21.4728
MEL	Fresh	SBS_mb	10.0136
MEL	Fresh	SBS_mb	192.582
MEL	Fresh	SBS_mb	25.9401
MEL	Fresh	SBS_mb	25.7058
MEL	Fresh	SBS_mb	98.6339
MEL	Fresh	SBS_mb	52.1665
MEL	Fresh	SBS_mb	137.911
MEL	Fresh	SBS_mb	13.3934
MEL	Fresh	SBS_mb	128.76
MEL	Fresh	SBS_mb	28.3311
MEL	Fresh	SBS_mb	37.763
MEL	Fresh	SBS_mb	44.0339
MEL	Fresh	SBS_mb	43.3817
MEL	Fresh	SBS_mb	20.844
MEL	Fresh	SBS_mb	244.715
MEL	Fresh	SBS_mb	27.9105
MEL	Fresh	SBS_mb	34.2432
MEL	Fresh	SBS_mb	28.2626
MEL	Fresh	SBS_mb	17.8953
MEL	Fresh	SBS_mb	23.1825
MEL	Fresh	SBS_mb	103.136
MEL	Fresh	SBS_mb	45.8514
MEL	Fresh	SBS_mb	102.371
MEL	Fresh	SBS_mb	132.681
MEL	Fresh	SBS_mb	23.3782
MEL	Fresh	SBS_mb	13.2455
MEL	Fresh	SBS_mb	221.102
MEL	Fresh	SBS_mb	180.535
MEL	Fresh	SBS_mb	49.084
MEL	Fresh	SBS_mb	128.985
MEL	Fresh	SBS_mb	276.507
MEL	Fresh	SBS_mb	114.335
MEL	Fresh	SBS_mb	33.1241
MEL	Fresh	SBS_mb	9.36809
MEL	Fresh	SBS_mb	8.99066
MEL	Fresh	SBS_mb	139.047
MEL	Fresh	SBS_mb	7.00545
XP-E	FFPE	SBS_mb	158.14
XP-E	FFPE	SBS_mb	136.188
XP-E	FFPE	SBS_mb	212.362
XP-E	FFPE	SBS_mb	20.9097
XP-E	Fresh	SBS_mb	312.796
XP-E	Fresh	SBS_mb	1030.06
XP-E	Fresh	SBS_mb	891.486
XP-E	Fresh	SBS_mb	34.0611
XP-E	Fresh	SBS_mb	20.958
XP-E	Fresh	SBS_mb	684.846
XP-C	Fresh	SBS_mb	224.519
XP-C	FFPE	SBS_mb	198.361
XP-C	Fresh	SBS_mb	288.234
XP-C	Fresh	SBS_mb	115.404
XP-C	Fresh	SBS_mb	176.058
XP-C	Fresh	SBS_mb	223.599
XP-C	FFPE	SBS_mb	25.1187
XP-C	FFPE	SBS_mb	47.5241
XP-A	FFPE	SBS_mb	9.20233
XP-A	FFPE	SBS_mb	24.6681
XP-A	FFPE	SBS_mb	96.1292
XP-D	FFPE	SBS_mb	29.1883
XP-D	Fresh	SBS_mb	47.8012
XP-D	FFPE	SBS_mb	28.9588
XP-V	FFPE	SBS_mb	61.6864
XP-V	Fresh	SBS_mb	417.008
XP-V	Fresh	SBS_mb	103.823
XP-V	Fresh	SBS_mb	140.9
XP-V	Fresh	SBS_mb	53.6938
XP-V	Fresh	SBS_mb	90.158
XP-V	Fresh	SBS_mb	279.876
XP-V	Fresh	SBS_mb	300.758
XP-V	Fresh	SBS_mb	697.186
XP-V	FFPE	SBS_mb	143.587
XP-V	FFPE	SBS_mb	609.553
XP-V	Fresh	SBS_mb	94.9914
XP-V	Fresh	SBS_mb	466.872
XP-V	FFPE	SBS_mb	17.0514

## Sheet: Fig. 1f Upper
Sample	Group	Material	Cosine dissimiliarity
CPCT02030459T_Vs_CPCT02030459R_twicefiltered_TvN	BCC	Fresh	0.0174936
CPCT02030459TII_Vs_CPCT02030459R_twicefiltered_TvN	BCC	Fresh	0.0119213
CPCT02050105T_Vs_CPCT02050105R_twicefiltered_TvN	SCC	Fresh	0.0199078
CPCT02060041T_Vs_CPCT02060041R_twicefiltered_TvN	SCC	Fresh	0.00713606
CPCT02060043T_Vs_CPCT02060043R_twicefiltered_TvN	BCC	Fresh	0.0150847
CPCT02080205T_Vs_CPCT02080205R_twicefiltered_TvN	BCC	Fresh	0.00603578
CPCT02080234T_Vs_CPCT02080234R_twicefiltered_TvN	SCC	Fresh	0.0115694
CPCT02300042T_Vs_CPCT02300042R_twicefiltered_TvN	BCC	Fresh	0.00900535
CSCC_0002_M1	SCC	Fresh	0.00461246
CSCC_0003_M1	SCC	Fresh	0.00856102
CSCC_0004_M1	SCC	Fresh	0.00597021
CSCC_0005_M1	SCC	Fresh	0.00557783
CSCC_0006_M1	SCC	Fresh	0.0494245
CSCC_0007_M1	SCC	Fresh	0.00768978
CSCC_0008_M1	SCC	Fresh	0.00867285
CSCC_0009_M1	SCC	Fresh	0.00538122
CSCC_0010_M1	SCC	Fresh	0.00349297
CSCC_0011_M1	SCC	Fresh	0.00499791
CSCC_0012_M1	SCC	Fresh	0.00492652
CSCC_0013_M1	SCC	Fresh	0.00451295
CSCC_0014_M1	SCC	Fresh	0.00781112
DRUP01060009T_Vs_DRUP01060009R_twicefiltered_TvN	BCC	Fresh	0.0162082
DRUP01060021T_Vs_DRUP01060021R_twicefiltered_TvN	BCC	Fresh	0.00536144
DRUP01080021T_Vs_DRUP01080021R_twicefiltered_TvN	BCC	Fresh	0.00604263
DRUP01080022T_Vs_DRUP01080022R_twicefiltered_TvN	SCC	Fresh	0.0115979
DRUP01230001T_Vs_DRUP01230001R_twicefiltered_TvN	SCC	Fresh	0.0182489
PD37450a	XP-C	Fresh	0.239961
RC12-032T_Vs_RC12-032N_twicefiltered_TvN	XP-D	Fresh	0.0449499
SP124302	MEL	Fresh	0.00587668
SP124305	MEL	Fresh	0.00362172
SP124307	MEL	Fresh	0.00128565
SP124311	MEL	Fresh	0.00209558
SP124316	MEL	Fresh	0.00146991
SP124319	MEL	Fresh	0.000908576
SP124326	MEL	Fresh	0.00365655
SP124329	MEL	Fresh	0.00388951
SP124333	MEL	Fresh	0.00349776
SP124334	MEL	Fresh	0.00177767
SP124362	MEL	Fresh	0.00267263
SP124364	MEL	Fresh	0.00253374
SP124365	MEL	Fresh	0.00186045
SP124367	MEL	Fresh	0.00340951
SP124369	MEL	Fresh	0.00139655
SP124372	MEL	Fresh	0.00361202
SP124376	MEL	Fresh	0.000840053
SP124377	MEL	Fresh	0.0015949
SP124380	MEL	Fresh	0.000656917
SP124382	MEL	Fresh	0.00235913
SP124384	MEL	Fresh	0.0049409
SP124386	MEL	Fresh	0.00118054
SP124389	MEL	Fresh	0.000231817
SP124394	MEL	Fresh	0.00694726
SP124396	MEL	Fresh	0.0051839
SP124399	MEL	Fresh	0.00439241
SP124401	MEL	Fresh	0.00214499
SP124406	MEL	Fresh	0.00269196
SP124409	MEL	Fresh	0.0028607
SP124412	MEL	Fresh	0.00469412
SP124415	MEL	Fresh	0.00325261
SP124418	MEL	Fresh	0.00296913
SP124420	MEL	Fresh	0.00201845
SP124423	MEL	Fresh	0.000434702
SP124425	MEL	Fresh	0.00173906
SP124428	MEL	Fresh	0.000461734
SP124431	MEL	Fresh	0.00120225
SP124434	MEL	Fresh	0.00273811
SP124436	MEL	Fresh	0.0082518
SP124439	MEL	Fresh	0.00228102
SP124444	MEL	Fresh	0.0038269
SP124447	MEL	Fresh	0.00152986
SP124449	MEL	Fresh	0.00278631
SP124452	MEL	Fresh	0.00150051
SP124454	MEL	Fresh	0.0021056
SP124456	MEL	Fresh	0.00312869
SP124458	MEL	Fresh	0.00103488
SP124460	MEL	Fresh	0.002357
SP124462	MEL	Fresh	0.00229286
SP128037	MEL	Fresh	0.00146807
SP128069	MEL	Fresh	0.00204492
SP128089	MEL	Fresh	0.00308644
SP128094	MEL	Fresh	0.000514222
SP128097	MEL	Fresh	0.00176617
SP128114	MEL	Fresh	0.000435705
SP128116	MEL	Fresh	0.00229469
SP128122	MEL	Fresh	0.00323368
SP128129	MEL	Fresh	0.00208893
SP128133	MEL	Fresh	0.00623836
SP128137	MEL	Fresh	0.00110151
SP128146	MEL	Fresh	0.00586987
SP128150	MEL	Fresh	0.00146728
SP128159	MEL	Fresh	0.00608352
SP128166	MEL	Fresh	0.0025175
SP128172	MEL	Fresh	0.000932453
SP128182	MEL	Fresh	0.000757863
SP128191	MEL	Fresh	0.0055042
SP128303	MEL	Fresh	0.00389514
SP128308	MEL	Fresh	0.00390454
SP128316	MEL	Fresh	0.00185609
SP128330	MEL	Fresh	0.00136787
SP128340	MEL	Fresh	0.000819806
SP128347	MEL	Fresh	0.00313553
SP128521	MEL	Fresh	0.00117837
SP128529	MEL	Fresh	0.00111149
SP128572	MEL	Fresh	0.00180617
SP128601	MEL	Fresh	0.00227731
SP128608	MEL	Fresh	0.00429052
SP128616	MEL	Fresh	0.00398729
SP128625	MEL	Fresh	0.000880651
SP128639	MEL	Fresh	0.00121786
SP128642	MEL	Fresh	0.00310701
SP128658	MEL	Fresh	0.000805621
SP128672	MEL	Fresh	0.00251543
SP128678	MEL	Fresh	0.000551903
SP128691	MEL	Fresh	0.0100395
SP128705	MEL	Fresh	0.000571788
SP128718	MEL	Fresh	0.00269858
SP128751	MEL	Fresh	0.00107601
SP128757	MEL	Fresh	0.0018042
SP128774	MEL	Fresh	0.00158968
SP128781	MEL	Fresh	0.00582977
SP128789	MEL	Fresh	0.00151231
SP128799	MEL	Fresh	0.00201852
SP128818	MEL	Fresh	0.00128371
SP128829	MEL	Fresh	0.00145687
SP128843	MEL	Fresh	0.00218934
SP128868	MEL	Fresh	0.00354338
SP128878	MEL	Fresh	0.0035969
SP128945	MEL	Fresh	0.00225263
SP129025	MEL	Fresh	0.00385117
SP129071	MEL	Fresh	0.0035278
SP129103	MEL	Fresh	0.00293609
SP129119	MEL	Fresh	0.00249726
SP129134	MEL	Fresh	0.00530356
SP129177	MEL	Fresh	0.0015787
SP129200	MEL	Fresh	0.00104981
SP129215	MEL	Fresh	0.000834955
SP129230	MEL	Fresh	0.000708636
SP129257	MEL	Fresh	0.0012436
SP129272	MEL	Fresh	0.00481259
SP129280	MEL	Fresh	0.00164456
SP129287	MEL	Fresh	0.00434402
SRR2194555_Vs_SRR2194563_twicefiltered_TvN	SCC	Fresh	0.0120407
SRR2194556_Vs_SRR2194565_twicefiltered_TvN	SCC	Fresh	0.0142014
SRR2194557_Vs_SRR2194566_twicefiltered_TvN	SCC	Fresh	0.00969544
SRR2194559_Vs_SRR2194568_twicefiltered_TvN	SCC	Fresh	0.0107539
SRR2194560_Vs_SRR2194569_twicefiltered_TvN	SCC	Fresh	0.0106369
SRR2194561_Vs_SRR2194570_twicefiltered_TvN	SCC	Fresh	0.0131809
SRR2194562_Vs_SRR2194571_twicefiltered_TvN	SCC	Fresh	0.00996761
SRR2194572_Vs_SRR2194577_twicefiltered_TvN	XP-C	Fresh	0.2325
SRR2194573_Vs_SRR2194578_twicefiltered_TvN	XP-C	Fresh	0.262554
SRR2194574_Vs_SRR2194554_twicefiltered_TvN	XP-C	Fresh	0.255165
x01_DS102_T01_SCC_D1_00x_Vs_x01_DS102_N03_Blood_D1_00x_twicefiltered_TvN	SCC	Fresh	0.0105356
x01_VS021_T02_SCC_D1_00x_Vs_x01_VS021_N06_blood_D1_00x_twicefiltered_TvN	SCC	Fresh	0.0109953
x01_VS022_T04_SCC_D1_00x_Vs_x01_VS022_N05_blood_D1_00x_twicefiltered_TvN	SCC	Fresh	0.0132488
x01_VS101_T05_SCC_D1_00x_Vs_x01_VS101_N04_skin_D1_00x_twicefiltered_TvN	SCC	Fresh	0.013343
x01_VS173_T03_SCC_D1_01x_Vs_x01_VS173_N06_skin_D1_00x_twicefiltered_TvN	SCC	Fresh	0.0080258
x01_VS200_T02_SCC_D1_01x_Vs_x01_VS200_N03_skin_D1_00x_twicefiltered_TvN	SCC	Fresh	0.00950017
x04_AS002_T01_MEL_prob_final	XP-V	FFPE	0.159573
x04_AS003_T01_BCC_prob_final	XP-V	FFPE	0.161438
x04_AS004_T01_MEL_prob_final	XP-V	FFPE	0.0954083
x04_CM002_T01_MEL_D1_x_Vs_x04_CM002_N02_Saliva_D1_x_twicefiltered_TvN	XP-C	Fresh	0.254317
x04_CM003_T01_MEL_D1_x_Vs_x04_CM003_T03_BCC_D2_x_twicefiltered_TvN	XP-V	Fresh	0.131271
x04_CM004_T02_BCC_D1_x_Vs_x04_CM004_N03_Saliva_D1_x_twicefiltered_TvN	XP-V	Fresh	0.207819
x04_CM006_T01_BCC_D1_x_Vs_x04_CM006_N05_Saliva_D1_x_twicefiltered_TvN	XP-V	Fresh	0.391463
x04_CM006_T02_BCC_D1_x_Vs_x04_CM006_N05_Saliva_D1_x_twicefiltered_TvN	XP-V	Fresh	0.199204
x04_CM006_T04_BCC_D1_x_Vs_x04_CM006_N05_Saliva_D1_x_twicefiltered_TvN	XP-V	Fresh	0.283862
x04_CM008_T02_BCC_D1_x_Vs_x04_CM008_N04_Saliva_D1_x_twicefiltered_TvN	XP-V	Fresh	0.345987
x04_CM008_T03_BCC_D1_x_Vs_x04_CM008_N04_Saliva_D1_x_twicefiltered_TvN	XP-V	Fresh	0.242762
x04_CM011_T01_BCC_D1_x_Vs_x04_CM011_N04_Saliva_D1_x_twicefiltered_TvN	XP-V	Fresh	0.175623
x04_CM011_T03_BCC_D1_x_Vs_x04_CM011_N04_Saliva_D1_x_twicefiltered_TvN	XP-V	Fresh	0.124012
x04_CN001_T02_BCC_prob_final	XP-A	FFPE	0.222469
x04_CN001_T03_SCC_prob_final	XP-A	FFPE	0.242932
x04_CR006_T01_BCC_D1_00x_Vs_x04_CR006_N02_SKIN_D1_00x_twicefiltered_TvN	XP-V	Fresh	0.135392
x04_CR007_T01_BCC_D1_00x_Vs_x04_CR007_N02_SKIN_D1_00x_twicefiltered_TvN	XP-V	FFPE	0.454238
x04_HF001_T01_SCC_prob_final	XP-C	FFPE	0.270347
x04_HF002_T01_SCC_prob_final	XP-E	FFPE	0.0404311
x04_HF006_T02_BCC_prob_final	XP-D	FFPE	0.0297875
x04_HF008_T01_cSCC_prob_final	XP-D	FFPE	0.0640443
x04_HF010_T01_BCC_prob_final	XP-C	FFPE	0.179925
x04_SA001_T02_MEL_prob_final	XP-E	FFPE	0.0377201
x04_SA001_T03_BCC_prob_final	XP-E	FFPE	0.0217598
x04_SA001_T04_BCC_prob_final	XP-E	FFPE	0.0572884
x04_SA006_T01_cSCC_prob_final	XP-C	FFPE	0.201689
x04_TP001_T01_NMSC_D1_x_Vs_x04_TP001_N06_Saliva_D1_x_twicefiltered_TvN	XP-E	Fresh	0.0396067
x04_TP001_T03_NMSC_D1_x_Vs_x04_TP001_N06_Saliva_D1_x_twicefiltered_TvN	XP-E	Fresh	0.0377579
x04_TP001_T04_NMSC_D1_x_Vs_x04_TP001_N06_Saliva_D1_x_twicefiltered_TvN	XP-E	Fresh	0.0501017
x04_TP001_T05_NMSC_D1_x_merge_Vs_x04_TP001_N06_Saliva_D1_x_twicefiltered_TvN	XP-E	Fresh	0.0231914
x04_TP002_T02_NMSC_D1_x_4_seq_merged_Vs_x04_TP002_N05_Saliva_D1_x_twicefiltered_TvN	XP-E	Fresh	0.0295257
x04_TP002_T03_NMSC_D1_x_Vs_x04_TP002_N05_Saliva_D1_x_twicefiltered_TvN	XP-E	Fresh	0.0444588
x05_CN001_T01_BCC_prob_final	XP-A	FFPE	0.121953

## Sheet: Fig. 1f Lower
Sample	Group	Material	Cosine dissimiliarity
CPCT02030459T_Vs_CPCT02030459R_twicefiltered_TvN	BCC	Fresh	0.00603808
CPCT02030459TII_Vs_CPCT02030459R_twicefiltered_TvN	BCC	Fresh	0.00516965
CPCT02050105T_Vs_CPCT02050105R_twicefiltered_TvN	SCC	Fresh	0.0141907
CPCT02060041T_Vs_CPCT02060041R_twicefiltered_TvN	SCC	Fresh	0.00695302
CPCT02060043T_Vs_CPCT02060043R_twicefiltered_TvN	BCC	Fresh	0.0104879
CPCT02080205T_Vs_CPCT02080205R_twicefiltered_TvN	BCC	Fresh	0.0056434
CPCT02080234T_Vs_CPCT02080234R_twicefiltered_TvN	SCC	Fresh	0.00893589
CPCT02300042T_Vs_CPCT02300042R_twicefiltered_TvN	BCC	Fresh	0.00780718
CSCC_0002_M1	SCC	Fresh	0.00411511
CSCC_0003_M1	SCC	Fresh	0.00614225
CSCC_0004_M1	SCC	Fresh	0.00458661
CSCC_0005_M1	SCC	Fresh	0.00474108
CSCC_0006_M1	SCC	Fresh	0.0149691
CSCC_0007_M1	SCC	Fresh	0.00638984
CSCC_0008_M1	SCC	Fresh	0.00799916
CSCC_0009_M1	SCC	Fresh	0.00406286
CSCC_0010_M1	SCC	Fresh	0.00316083
CSCC_0011_M1	SCC	Fresh	0.00395937
CSCC_0012_M1	SCC	Fresh	0.00357837
CSCC_0013_M1	SCC	Fresh	0.00398189
CSCC_0014_M1	SCC	Fresh	0.00591473
DRUP01060009T_Vs_DRUP01060009R_twicefiltered_TvN	BCC	Fresh	0.0108869
DRUP01060021T_Vs_DRUP01060021R_twicefiltered_TvN	BCC	Fresh	0.0047957
DRUP01080021T_Vs_DRUP01080021R_twicefiltered_TvN	BCC	Fresh	0.00562727
DRUP01080022T_Vs_DRUP01080022R_twicefiltered_TvN	SCC	Fresh	0.00892961
DRUP01230001T_Vs_DRUP01230001R_twicefiltered_TvN	SCC	Fresh	0.0158343
PD37450a	XP-C	Fresh	0.10401
RC12-032T_Vs_RC12-032N_twicefiltered_TvN	XP-D	Fresh	0.0376221
SP124302	MEL	Fresh	0.0036233
SP124305	MEL	Fresh	0.00308077
SP124307	MEL	Fresh	0.00107416
SP124311	MEL	Fresh	0.000819171
SP124316	MEL	Fresh	0.00118131
SP124319	MEL	Fresh	0.000794757
SP124326	MEL	Fresh	0.0028076
SP124329	MEL	Fresh	0.003449
SP124333	MEL	Fresh	0.00264337
SP124334	MEL	Fresh	0.00101254
SP124362	MEL	Fresh	0.00258282
SP124364	MEL	Fresh	0.0020594
SP124365	MEL	Fresh	0.00109736
SP124367	MEL	Fresh	0.000983484
SP124369	MEL	Fresh	0.00124045
SP124372	MEL	Fresh	0.000994215
SP124376	MEL	Fresh	0.000281685
SP124377	MEL	Fresh	0.00076294
SP124380	MEL	Fresh	0.000284106
SP124382	MEL	Fresh	0.00197894
SP124384	MEL	Fresh	0.000482073
SP124386	MEL	Fresh	0.00098585
SP124389	MEL	Fresh	0.00011156
SP124394	MEL	Fresh	0.00667666
SP124396	MEL	Fresh	0.001677
SP124399	MEL	Fresh	0.00401318
SP124401	MEL	Fresh	0.00190908
SP124406	MEL	Fresh	0.000627841
SP124409	MEL	Fresh	0.00266514
SP124412	MEL	Fresh	0.00175492
SP124415	MEL	Fresh	0.00226744
SP124418	MEL	Fresh	0.0022307
SP124420	MEL	Fresh	0.00172497
SP124423	MEL	Fresh	0.000160778
SP124425	MEL	Fresh	0.00109437
SP124428	MEL	Fresh	0.000384769
SP124431	MEL	Fresh	0.000665883
SP124434	MEL	Fresh	0.00124216
SP124436	MEL	Fresh	0.00728537
SP124439	MEL	Fresh	0.00138133
SP124444	MEL	Fresh	0.00131704
SP124447	MEL	Fresh	0.000770878
SP124449	MEL	Fresh	0.00245911
SP124452	MEL	Fresh	0.0012362
SP124454	MEL	Fresh	0.00141245
SP124456	MEL	Fresh	0.00228999
SP124458	MEL	Fresh	0.000784211
SP124460	MEL	Fresh	0.0020302
SP124462	MEL	Fresh	0.00203809
SP128037	MEL	Fresh	0.000686011
SP128069	MEL	Fresh	0.00046023
SP128089	MEL	Fresh	0.00135285
SP128094	MEL	Fresh	0.000238384
SP128097	MEL	Fresh	0.000747553
SP128114	MEL	Fresh	0.000325906
SP128116	MEL	Fresh	0.00156991
SP128122	MEL	Fresh	0.00261257
SP128129	MEL	Fresh	0.00147833
SP128133	MEL	Fresh	0.000461776
SP128137	MEL	Fresh	0.000593545
SP128146	MEL	Fresh	0.00558103
SP128150	MEL	Fresh	0.000892432
SP128159	MEL	Fresh	0.00378132
SP128166	MEL	Fresh	0.00187251
SP128172	MEL	Fresh	0.000550912
SP128182	MEL	Fresh	0.000682745
SP128191	MEL	Fresh	0.0031816
SP128303	MEL	Fresh	0.00253608
SP128308	MEL	Fresh	0.00274705
SP128316	MEL	Fresh	0.000609447
SP128330	MEL	Fresh	0.000740257
SP128340	MEL	Fresh	0.000375354
SP128347	MEL	Fresh	0.00270455
SP128521	MEL	Fresh	0.000953823
SP128529	MEL	Fresh	0.000525633
SP128572	MEL	Fresh	0.0015621
SP128601	MEL	Fresh	0.000656726
SP128608	MEL	Fresh	0.00264182
SP128616	MEL	Fresh	0.00368204
SP128625	MEL	Fresh	0.000335688
SP128639	MEL	Fresh	0.000882843
SP128642	MEL	Fresh	0.00285738
SP128658	MEL	Fresh	0.000428427
SP128672	MEL	Fresh	0.00202396
SP128678	MEL	Fresh	0.000440877
SP128691	MEL	Fresh	0.00265005
SP128705	MEL	Fresh	0.00039623
SP128718	MEL	Fresh	0.00218983
SP128751	MEL	Fresh	0.000719663
SP128757	MEL	Fresh	0.000800587
SP128774	MEL	Fresh	0.001259
SP128781	MEL	Fresh	0.00146224
SP128789	MEL	Fresh	0.000806753
SP128799	MEL	Fresh	0.0018126
SP128818	MEL	Fresh	0.00111043
SP128829	MEL	Fresh	0.0006999
SP128843	MEL	Fresh	0.00170479
SP128868	MEL	Fresh	0.00290675
SP128878	MEL	Fresh	0.00269353
SP128945	MEL	Fresh	0.00166492
SP129025	MEL	Fresh	0.00163609
SP129071	MEL	Fresh	0.000360466
SP129103	MEL	Fresh	0.0022229
SP129119	MEL	Fresh	0.00138724
SP129134	MEL	Fresh	0.00484813
SP129177	MEL	Fresh	0.00144531
SP129200	MEL	Fresh	0.00100488
SP129215	MEL	Fresh	0.000532786
SP129230	MEL	Fresh	0.000358611
SP129257	MEL	Fresh	0.000987012
SP129272	MEL	Fresh	0.00134403
SP129280	MEL	Fresh	0.000469196
SP129287	MEL	Fresh	0.00267717
SRR2194555_Vs_SRR2194563_twicefiltered_TvN	SCC	Fresh	0.0107447
SRR2194556_Vs_SRR2194565_twicefiltered_TvN	SCC	Fresh	0.00963559
SRR2194557_Vs_SRR2194566_twicefiltered_TvN	SCC	Fresh	0.00738765
SRR2194559_Vs_SRR2194568_twicefiltered_TvN	SCC	Fresh	0.00792284
SRR2194560_Vs_SRR2194569_twicefiltered_TvN	SCC	Fresh	0.00826024
SRR2194561_Vs_SRR2194570_twicefiltered_TvN	SCC	Fresh	0.010863
SRR2194562_Vs_SRR2194571_twicefiltered_TvN	SCC	Fresh	0.00883169
SRR2194572_Vs_SRR2194577_twicefiltered_TvN	XP-C	Fresh	0.0936965
SRR2194573_Vs_SRR2194578_twicefiltered_TvN	XP-C	Fresh	0.118639
SRR2194574_Vs_SRR2194554_twicefiltered_TvN	XP-C	Fresh	0.107177
x01_DS102_T01_SCC_D1_00x_Vs_x01_DS102_N03_Blood_D1_00x_twicefiltered_TvN	SCC	Fresh	0.00720325
x01_VS021_T02_SCC_D1_00x_Vs_x01_VS021_N06_blood_D1_00x_twicefiltered_TvN	SCC	Fresh	0.00866533
x01_VS022_T04_SCC_D1_00x_Vs_x01_VS022_N05_blood_D1_00x_twicefiltered_TvN	SCC	Fresh	0.0109066
x01_VS101_T05_SCC_D1_00x_Vs_x01_VS101_N04_skin_D1_00x_twicefiltered_TvN	SCC	Fresh	0.00913587
x01_VS173_T03_SCC_D1_01x_Vs_x01_VS173_N06_skin_D1_00x_twicefiltered_TvN	SCC	Fresh	0.00721128
x01_VS200_T02_SCC_D1_01x_Vs_x01_VS200_N03_skin_D1_00x_twicefiltered_TvN	SCC	Fresh	0.00748427
x04_AS002_T01_MEL_prob_final	XP-V	FFPE	0.0659306
x04_AS003_T01_BCC_prob_final	XP-V	FFPE	0.0339695
x04_AS004_T01_MEL_prob_final	XP-V	FFPE	0.062022
x04_CM002_T01_MEL_D1_x_Vs_x04_CM002_N02_Saliva_D1_x_twicefiltered_TvN	XP-C	Fresh	0.124481
x04_CM003_T01_MEL_D1_x_Vs_x04_CM003_T03_BCC_D2_x_twicefiltered_TvN	XP-V	Fresh	0.0570685
x04_CM004_T02_BCC_D1_x_Vs_x04_CM004_N03_Saliva_D1_x_twicefiltered_TvN	XP-V	Fresh	0.0496363
x04_CM006_T01_BCC_D1_x_Vs_x04_CM006_N05_Saliva_D1_x_twicefiltered_TvN	XP-V	Fresh	0.0493218
x04_CM006_T02_BCC_D1_x_Vs_x04_CM006_N05_Saliva_D1_x_twicefiltered_TvN	XP-V	Fresh	0.0467464
x04_CM006_T04_BCC_D1_x_Vs_x04_CM006_N05_Saliva_D1_x_twicefiltered_TvN	XP-V	Fresh	0.0496438
x04_CM008_T02_BCC_D1_x_Vs_x04_CM008_N04_Saliva_D1_x_twicefiltered_TvN	XP-V	Fresh	0.0406705
x04_CM008_T03_BCC_D1_x_Vs_x04_CM008_N04_Saliva_D1_x_twicefiltered_TvN	XP-V	Fresh	0.0524371
x04_CM011_T01_BCC_D1_x_Vs_x04_CM011_N04_Saliva_D1_x_twicefiltered_TvN	XP-V	Fresh	0.0532152
x04_CM011_T03_BCC_D1_x_Vs_x04_CM011_N04_Saliva_D1_x_twicefiltered_TvN	XP-V	Fresh	0.0551417
x04_CN001_T02_BCC_prob_final	XP-A	FFPE	0.0355207
x04_CN001_T03_SCC_prob_final	XP-A	FFPE	0.0461453
x04_CR006_T01_BCC_D1_00x_Vs_x04_CR006_N02_SKIN_D1_00x_twicefiltered_TvN	XP-V	Fresh	0.034509
x04_CR007_T01_BCC_D1_00x_Vs_x04_CR007_N02_SKIN_D1_00x_twicefiltered_TvN	XP-V	FFPE	0.0587719
x04_HF001_T01_SCC_prob_final	XP-C	FFPE	0.139587
x04_HF002_T01_SCC_prob_final	XP-E	FFPE	0.0266019
x04_HF006_T02_BCC_prob_final	XP-D	FFPE	0.0198758
x04_HF008_T01_cSCC_prob_final	XP-D	FFPE	0.0488616
x04_HF010_T01_BCC_prob_final	XP-C	FFPE	0.0897095
x04_SA001_T02_MEL_prob_final	XP-E	FFPE	0.0246838
x04_SA001_T03_BCC_prob_final	XP-E	FFPE	0.0164933
x04_SA001_T04_BCC_prob_final	XP-E	FFPE	0.0347137
x04_SA006_T01_cSCC_prob_final	XP-C	FFPE	0.0686574
x04_TP001_T01_NMSC_D1_x_Vs_x04_TP001_N06_Saliva_D1_x_twicefiltered_TvN	XP-E	Fresh	0.0249633
x04_TP001_T03_NMSC_D1_x_Vs_x04_TP001_N06_Saliva_D1_x_twicefiltered_TvN	XP-E	Fresh	0.0234605
x04_TP001_T04_NMSC_D1_x_Vs_x04_TP001_N06_Saliva_D1_x_twicefiltered_TvN	XP-E	Fresh	0.0280919
x04_TP001_T05_NMSC_D1_x_merge_Vs_x04_TP001_N06_Saliva_D1_x_twicefiltered_TvN	XP-E	Fresh	0.0161379
x04_TP002_T02_NMSC_D1_x_4_seq_merged_Vs_x04_TP002_N05_Saliva_D1_x_twicefiltered_TvN	XP-E	Fresh	0.018283
x04_TP002_T03_NMSC_D1_x_Vs_x04_TP002_N05_Saliva_D1_x_twicefiltered_TvN	XP-E	Fresh	0.0242411
x05_CN001_T01_BCC_prob_final	XP-A	FFPE	0.0844508

## Sheet: Fig. 2a
Group	Sample	interval	Normalised_mutation_rate
BCC	CPCT02030459T_Vs_CPCT02030459R_twicefiltered_TvN	5	0.100147
BCC	CPCT02030459T_Vs_CPCT02030459R_twicefiltered_TvN	6	0.0924996
BCC	CPCT02030459T_Vs_CPCT02030459R_twicefiltered_TvN	7	0.0753868
BCC	CPCT02030459T_Vs_CPCT02030459R_twicefiltered_TvN	2	0.187974
BCC	CPCT02030459T_Vs_CPCT02030459R_twicefiltered_TvN	3	0.144939
BCC	CPCT02030459T_Vs_CPCT02030459R_twicefiltered_TvN	4	0.109119
BCC	CPCT02030459T_Vs_CPCT02030459R_twicefiltered_TvN	1	0.218804
BCC	CPCT02030459T_Vs_CPCT02030459R_twicefiltered_TvN	8	0.0711303
BCC	CPCT02030459TII_Vs_CPCT02030459R_twicefiltered_TvN	2	0.180248
BCC	CPCT02030459TII_Vs_CPCT02030459R_twicefiltered_TvN	1	0.218905
BCC	CPCT02030459TII_Vs_CPCT02030459R_twicefiltered_TvN	5	0.104709
BCC	CPCT02030459TII_Vs_CPCT02030459R_twicefiltered_TvN	6	0.0942169
BCC	CPCT02030459TII_Vs_CPCT02030459R_twicefiltered_TvN	8	0.0670958
BCC	CPCT02030459TII_Vs_CPCT02030459R_twicefiltered_TvN	4	0.114775
BCC	CPCT02030459TII_Vs_CPCT02030459R_twicefiltered_TvN	3	0.14334
BCC	CPCT02030459TII_Vs_CPCT02030459R_twicefiltered_TvN	7	0.0767104
SCC	CPCT02050105T_Vs_CPCT02050105R_twicefiltered_TvN	3	0.147114
SCC	CPCT02050105T_Vs_CPCT02050105R_twicefiltered_TvN	4	0.107154
SCC	CPCT02050105T_Vs_CPCT02050105R_twicefiltered_TvN	1	0.236305
SCC	CPCT02050105T_Vs_CPCT02050105R_twicefiltered_TvN	2	0.201228
SCC	CPCT02050105T_Vs_CPCT02050105R_twicefiltered_TvN	6	0.0781935
SCC	CPCT02050105T_Vs_CPCT02050105R_twicefiltered_TvN	7	0.073322
SCC	CPCT02050105T_Vs_CPCT02050105R_twicefiltered_TvN	5	0.0896064
SCC	CPCT02050105T_Vs_CPCT02050105R_twicefiltered_TvN	8	0.0670763
SCC	CPCT02060041T_Vs_CPCT02060041R_twicefiltered_TvN	8	0.0591385
SCC	CPCT02060041T_Vs_CPCT02060041R_twicefiltered_TvN	2	0.18678
SCC	CPCT02060041T_Vs_CPCT02060041R_twicefiltered_TvN	5	0.0973327
SCC	CPCT02060041T_Vs_CPCT02060041R_twicefiltered_TvN	7	0.0722735
SCC	CPCT02060041T_Vs_CPCT02060041R_twicefiltered_TvN	3	0.14782
SCC	CPCT02060041T_Vs_CPCT02060041R_twicefiltered_TvN	6	0.0828281
SCC	CPCT02060041T_Vs_CPCT02060041R_twicefiltered_TvN	1	0.23712
SCC	CPCT02060041T_Vs_CPCT02060041R_twicefiltered_TvN	4	0.116708
BCC	CPCT02060043T_Vs_CPCT02060043R_twicefiltered_TvN	1	0.236189
BCC	CPCT02060043T_Vs_CPCT02060043R_twicefiltered_TvN	4	0.117285
BCC	CPCT02060043T_Vs_CPCT02060043R_twicefiltered_TvN	2	0.181094
BCC	CPCT02060043T_Vs_CPCT02060043R_twicefiltered_TvN	3	0.142359
BCC	CPCT02060043T_Vs_CPCT02060043R_twicefiltered_TvN	5	0.105801
BCC	CPCT02060043T_Vs_CPCT02060043R_twicefiltered_TvN	6	0.0891337
BCC	CPCT02060043T_Vs_CPCT02060043R_twicefiltered_TvN	8	0.0535866
BCC	CPCT02060043T_Vs_CPCT02060043R_twicefiltered_TvN	7	0.0745516
BCC	CPCT02080205T_Vs_CPCT02080205R_twicefiltered_TvN	5	0.088924
BCC	CPCT02080205T_Vs_CPCT02080205R_twicefiltered_TvN	1	0.263318
BCC	CPCT02080205T_Vs_CPCT02080205R_twicefiltered_TvN	6	0.0715499
BCC	CPCT02080205T_Vs_CPCT02080205R_twicefiltered_TvN	7	0.0593189
BCC	CPCT02080205T_Vs_CPCT02080205R_twicefiltered_TvN	8	0.0469041
BCC	CPCT02080205T_Vs_CPCT02080205R_twicefiltered_TvN	2	0.201829
BCC	CPCT02080205T_Vs_CPCT02080205R_twicefiltered_TvN	3	0.1501
BCC	CPCT02080205T_Vs_CPCT02080205R_twicefiltered_TvN	4	0.118056
SCC	CPCT02080234T_Vs_CPCT02080234R_twicefiltered_TvN	4	0.112239
SCC	CPCT02080234T_Vs_CPCT02080234R_twicefiltered_TvN	1	0.254964
SCC	CPCT02080234T_Vs_CPCT02080234R_twicefiltered_TvN	2	0.214971
SCC	CPCT02080234T_Vs_CPCT02080234R_twicefiltered_TvN	3	0.159703
SCC	CPCT02080234T_Vs_CPCT02080234R_twicefiltered_TvN	8	0.0485591
SCC	CPCT02080234T_Vs_CPCT02080234R_twicefiltered_TvN	5	0.0849677
SCC	CPCT02080234T_Vs_CPCT02080234R_twicefiltered_TvN	6	0.0669694
SCC	CPCT02080234T_Vs_CPCT02080234R_twicefiltered_TvN	7	0.0576264
BCC	CPCT02300042T_Vs_CPCT02300042R_twicefiltered_TvN	1	0.222391
BCC	CPCT02300042T_Vs_CPCT02300042R_twicefiltered_TvN	8	0.061265
BCC	CPCT02300042T_Vs_CPCT02300042R_twicefiltered_TvN	2	0.18716
BCC	CPCT02300042T_Vs_CPCT02300042R_twicefiltered_TvN	3	0.15048
BCC	CPCT02300042T_Vs_CPCT02300042R_twicefiltered_TvN	4	0.118362
BCC	CPCT02300042T_Vs_CPCT02300042R_twicefiltered_TvN	5	0.0988564
BCC	CPCT02300042T_Vs_CPCT02300042R_twicefiltered_TvN	6	0.0854172
BCC	CPCT02300042T_Vs_CPCT02300042R_twicefiltered_TvN	7	0.076068
SCC	CSCC_0002_M1	5	0.0759846
SCC	CSCC_0002_M1	3	0.168204
SCC	CSCC_0002_M1	6	0.0584155
SCC	CSCC_0002_M1	7	0.0474567
SCC	CSCC_0002_M1	8	0.039797
SCC	CSCC_0002_M1	4	0.109345
SCC	CSCC_0002_M1	1	0.272396
SCC	CSCC_0002_M1	2	0.228401
SCC	CSCC_0003_M1	2	0.204774
SCC	CSCC_0003_M1	1	0.236342
SCC	CSCC_0003_M1	6	0.0703958
SCC	CSCC_0003_M1	3	0.163797
SCC	CSCC_0003_M1	4	0.125089
SCC	CSCC_0003_M1	5	0.092699
SCC	CSCC_0003_M1	8	0.0463462
SCC	CSCC_0003_M1	7	0.0605572
SCC	CSCC_0004_M1	2	0.203192
SCC	CSCC_0004_M1	3	0.145739
SCC	CSCC_0004_M1	7	0.0661367
SCC	CSCC_0004_M1	6	0.0732985
SCC	CSCC_0004_M1	8	0.0598724
SCC	CSCC_0004_M1	4	0.105222
SCC	CSCC_0004_M1	5	0.0841842
SCC	CSCC_0004_M1	1	0.262355
SCC	CSCC_0005_M1	4	0.110487
SCC	CSCC_0005_M1	1	0.25719
SCC	CSCC_0005_M1	2	0.213384
SCC	CSCC_0005_M1	3	0.156377
SCC	CSCC_0005_M1	8	0.0513393
SCC	CSCC_0005_M1	5	0.0833059
SCC	CSCC_0005_M1	6	0.0680252
SCC	CSCC_0005_M1	7	0.0598921
SCC	CSCC_0006_M1	1	0.208261
SCC	CSCC_0006_M1	6	0.0958069
SCC	CSCC_0006_M1	2	0.167532
SCC	CSCC_0006_M1	3	0.139482
SCC	CSCC_0006_M1	4	0.115892
SCC	CSCC_0006_M1	7	0.0891354
SCC	CSCC_0006_M1	5	0.101048
SCC	CSCC_0006_M1	8	0.0828424
SCC	CSCC_0007_M1	5	0.0862009
SCC	CSCC_0007_M1	6	0.0735512
SCC	CSCC_0007_M1	1	0.251021
SCC	CSCC_0007_M1	2	0.20468
SCC	CSCC_0007_M1	7	0.0676252
SCC	CSCC_0007_M1	3	0.149603
SCC	CSCC_0007_M1	8	0.0582591
SCC	CSCC_0007_M1	4	0.109059
SCC	CSCC_0008_M1	2	0.195751
SCC	CSCC_0008_M1	3	0.155233
SCC	CSCC_0008_M1	1	0.237298
SCC	CSCC_0008_M1	6	0.0773489
SCC	CSCC_0008_M1	4	0.113764
SCC	CSCC_0008_M1	5	0.0927838
SCC	CSCC_0008_M1	8	0.0571844
SCC	CSCC_0008_M1	7	0.0706379
SCC	CSCC_0009_M1	8	0.063817
SCC	CSCC_0009_M1	2	0.19829
SCC	CSCC_0009_M1	7	0.070022
SCC	CSCC_0009_M1	6	0.0758837
SCC	CSCC_0009_M1	4	0.109858
SCC	CSCC_0009_M1	5	0.0882651
SCC	CSCC_0009_M1	1	0.243168
SCC	CSCC_0009_M1	3	0.150697
SCC	CSCC_0010_M1	1	0.245355
SCC	CSCC_0010_M1	4	0.114487
SCC	CSCC_0010_M1	2	0.20874
SCC	CSCC_0010_M1	3	0.159803
SCC	CSCC_0010_M1	7	0.0623014
SCC	CSCC_0010_M1	8	0.0527457
SCC	CSCC_0010_M1	5	0.086644
SCC	CSCC_0010_M1	6	0.0699244
SCC	CSCC_0011_M1	5	0.0840623
SCC	CSCC_0011_M1	6	0.0677859
SCC	CSCC_0011_M1	2	0.213077
SCC	CSCC_0011_M1	3	0.158071
SCC	CSCC_0011_M1	4	0.11212
SCC	CSCC_0011_M1	8	0.0506264
SCC	CSCC_0011_M1	1	0.255595
SCC	CSCC_0011_M1	7	0.0586619
SCC	CSCC_0012_M1	7	0.060576
SCC	CSCC_0012_M1	3	0.152774
SCC	CSCC_0012_M1	4	0.113052
SCC	CSCC_0012_M1	1	0.259074
SCC	CSCC_0012_M1	8	0.0509793
SCC	CSCC_0012_M1	5	0.0855821
SCC	CSCC_0012_M1	2	0.206063
SCC	CSCC_0012_M1	6	0.0718988
SCC	CSCC_0013_M1	2	0.215037
SCC	CSCC_0013_M1	3	0.151695
SCC	CSCC_0013_M1	1	0.271169
SCC	CSCC_0013_M1	6	0.0662486
SCC	CSCC_0013_M1	4	0.104789
SCC	CSCC_0013_M1	5	0.0805958
SCC	CSCC_0013_M1	7	0.059321
SCC	CSCC_0013_M1	8	0.0511456
SCC	CSCC_0014_M1	6	0.0865411
SCC	CSCC_0014_M1	3	0.148677
SCC	CSCC_0014_M1	7	0.0767669
SCC	CSCC_0014_M1	8	0.0628806
SCC	CSCC_0014_M1	1	0.220098
SCC	CSCC_0014_M1	2	0.183625
SCC	CSCC_0014_M1	4	0.120977
SCC	CSCC_0014_M1	5	0.100433
BCC	DRUP01060009T_Vs_DRUP01060009R_twicefiltered_TvN	1	0.230571
BCC	DRUP01060009T_Vs_DRUP01060009R_twicefiltered_TvN	5	0.106039
BCC	DRUP01060009T_Vs_DRUP01060009R_twicefiltered_TvN	2	0.182873
BCC	DRUP01060009T_Vs_DRUP01060009R_twicefiltered_TvN	3	0.144222
BCC	DRUP01060009T_Vs_DRUP01060009R_twicefiltered_TvN	4	0.11792
BCC	DRUP01060009T_Vs_DRUP01060009R_twicefiltered_TvN	8	0.0557498
BCC	DRUP01060009T_Vs_DRUP01060009R_twicefiltered_TvN	6	0.0888105
BCC	DRUP01060009T_Vs_DRUP01060009R_twicefiltered_TvN	7	0.0738142
BCC	DRUP01060021T_Vs_DRUP01060021R_twicefiltered_TvN	2	0.199229
BCC	DRUP01060021T_Vs_DRUP01060021R_twicefiltered_TvN	6	0.0708125
BCC	DRUP01060021T_Vs_DRUP01060021R_twicefiltered_TvN	1	0.270357
BCC	DRUP01060021T_Vs_DRUP01060021R_twicefiltered_TvN	3	0.148079
BCC	DRUP01060021T_Vs_DRUP01060021R_twicefiltered_TvN	4	0.110792
BCC	DRUP01060021T_Vs_DRUP01060021R_twicefiltered_TvN	5	0.0875886
BCC	DRUP01060021T_Vs_DRUP01060021R_twicefiltered_TvN	7	0.0612647
BCC	DRUP01060021T_Vs_DRUP01060021R_twicefiltered_TvN	8	0.0518781
BCC	DRUP01080021T_Vs_DRUP01080021R_twicefiltered_TvN	1	0.263805
BCC	DRUP01080021T_Vs_DRUP01080021R_twicefiltered_TvN	7	0.0588418
BCC	DRUP01080021T_Vs_DRUP01080021R_twicefiltered_TvN	4	0.118237
BCC	DRUP01080021T_Vs_DRUP01080021R_twicefiltered_TvN	5	0.089039
BCC	DRUP01080021T_Vs_DRUP01080021R_twicefiltered_TvN	8	0.0465649
BCC	DRUP01080021T_Vs_DRUP01080021R_twicefiltered_TvN	3	0.150579
BCC	DRUP01080021T_Vs_DRUP01080021R_twicefiltered_TvN	2	0.201557
BCC	DRUP01080021T_Vs_DRUP01080021R_twicefiltered_TvN	6	0.0713766
SCC	DRUP01080022T_Vs_DRUP01080022R_twicefiltered_TvN	3	0.159733
SCC	DRUP01080022T_Vs_DRUP01080022R_twicefiltered_TvN	4	0.112502
SCC	DRUP01080022T_Vs_DRUP01080022R_twicefiltered_TvN	1	0.255232
SCC	DRUP01080022T_Vs_DRUP01080022R_twicefiltered_TvN	2	0.213972
SCC	DRUP01080022T_Vs_DRUP01080022R_twicefiltered_TvN	7	0.0575856
SCC	DRUP01080022T_Vs_DRUP01080022R_twicefiltered_TvN	5	0.085478
SCC	DRUP01080022T_Vs_DRUP01080022R_twicefiltered_TvN	6	0.0670503
SCC	DRUP01080022T_Vs_DRUP01080022R_twicefiltered_TvN	8	0.048447
SCC	DRUP01230001T_Vs_DRUP01230001R_twicefiltered_TvN	8	0.0592953
SCC	DRUP01230001T_Vs_DRUP01230001R_twicefiltered_TvN	7	0.0823362
SCC	DRUP01230001T_Vs_DRUP01230001R_twicefiltered_TvN	4	0.128154
SCC	DRUP01230001T_Vs_DRUP01230001R_twicefiltered_TvN	6	0.0960277
SCC	DRUP01230001T_Vs_DRUP01230001R_twicefiltered_TvN	2	0.175231
SCC	DRUP01230001T_Vs_DRUP01230001R_twicefiltered_TvN	3	0.151718
SCC	DRUP01230001T_Vs_DRUP01230001R_twicefiltered_TvN	5	0.111472
SCC	DRUP01230001T_Vs_DRUP01230001R_twicefiltered_TvN	1	0.195766
XP-C	PD37450a	1	0.16336
XP-C	PD37450a	5	0.120836
XP-C	PD37450a	2	0.156759
XP-C	PD37450a	3	0.144711
XP-C	PD37450a	4	0.130558
XP-C	PD37450a	8	0.0784555
XP-C	PD37450a	6	0.107525
XP-C	PD37450a	7	0.0977935
XP-D	RC12-032T_Vs_RC12-032N_twicefiltered_TvN	2	0.117159
XP-D	RC12-032T_Vs_RC12-032N_twicefiltered_TvN	6	0.12827
XP-D	RC12-032T_Vs_RC12-032N_twicefiltered_TvN	8	0.148898
XP-D	RC12-032T_Vs_RC12-032N_twicefiltered_TvN	3	0.116512
XP-D	RC12-032T_Vs_RC12-032N_twicefiltered_TvN	4	0.113772
XP-D	RC12-032T_Vs_RC12-032N_twicefiltered_TvN	5	0.120861
XP-D	RC12-032T_Vs_RC12-032N_twicefiltered_TvN	1	0.122967
XP-D	RC12-032T_Vs_RC12-032N_twicefiltered_TvN	7	0.131561
MEL	SP124302	7	0.0538313
MEL	SP124302	8	0.0345651
MEL	SP124302	3	0.165755
MEL	SP124302	4	0.125233
MEL	SP124302	1	0.241717
MEL	SP124302	2	0.211715
MEL	SP124302	5	0.098524
MEL	SP124302	6	0.0686599
MEL	SP124305	3	0.171301
MEL	SP124305	4	0.121494
MEL	SP124305	2	0.225427
MEL	SP124305	7	0.0502027
MEL	SP124305	5	0.084561
MEL	SP124305	1	0.255651
MEL	SP124305	6	0.0569954
MEL	SP124305	8	0.0343687
MEL	SP124307	8	0.035998
MEL	SP124307	7	0.0501207
MEL	SP124307	3	0.165538
MEL	SP124307	6	0.0651691
MEL	SP124307	2	0.218491
MEL	SP124307	5	0.0897201
MEL	SP124307	1	0.25466
MEL	SP124307	4	0.120304
MEL	SP124311	2	0.214424
MEL	SP124311	1	0.251217
MEL	SP124311	5	0.0853379
MEL	SP124311	3	0.165381
MEL	SP124311	4	0.122409
MEL	SP124311	8	0.0438358
MEL	SP124311	6	0.0657477
MEL	SP124311	7	0.0516469
MEL	SP124316	7	0.0458596
MEL	SP124316	6	0.0612371
MEL	SP124316	1	0.263599
MEL	SP124316	3	0.166078
MEL	SP124316	4	0.125174
MEL	SP124316	5	0.0868319
MEL	SP124316	2	0.221271
MEL	SP124316	8	0.0299491
MEL	SP124319	1	0.257259
MEL	SP124319	8	0.0353533
MEL	SP124319	4	0.123781
MEL	SP124319	5	0.0855486
MEL	SP124319	2	0.217077
MEL	SP124319	3	0.168576
MEL	SP124319	6	0.0641661
MEL	SP124319	7	0.0482394
MEL	SP124326	3	0.16057
MEL	SP124326	4	0.120061
MEL	SP124326	2	0.212612
MEL	SP124326	7	0.0526529
MEL	SP124326	5	0.0948741
MEL	SP124326	1	0.251951
MEL	SP124326	6	0.071288
MEL	SP124326	8	0.0359903
MEL	SP124329	7	0.045483
MEL	SP124329	2	0.219201
MEL	SP124329	4	0.121964
MEL	SP124329	8	0.0312665
MEL	SP124329	6	0.064554
MEL	SP124329	3	0.170572
MEL	SP124329	5	0.0871666
MEL	SP124329	1	0.259793
MEL	SP124333	2	0.220847
MEL	SP124333	1	0.255941
MEL	SP124333	6	0.0613067
MEL	SP124333	3	0.165353
MEL	SP124333	4	0.119889
MEL	SP124333	5	0.0881709
MEL	SP124333	7	0.0535565
MEL	SP124333	8	0.034936
MEL	SP124334	7	0.0451098
MEL	SP124334	3	0.168103
MEL	SP124334	6	0.0599445
MEL	SP124334	2	0.219732
MEL	SP124334	4	0.127133
MEL	SP124334	5	0.0852444
MEL	SP124334	1	0.261943
MEL	SP124334	8	0.0327903
MEL	SP124362	2	0.22647
MEL	SP124362	8	0.0290861
MEL	SP124362	1	0.251692
MEL	SP124362	5	0.0880617
MEL	SP124362	6	0.0610949
MEL	SP124362	3	0.173712
MEL	SP124362	4	0.126885
MEL	SP124362	7	0.0429985
MEL	SP124364	4	0.125835
MEL	SP124364	5	0.0891172
MEL	SP124364	2	0.211547
MEL	SP124364	3	0.168415
MEL	SP124364	8	0.0347484
MEL	SP124364	1	0.250609
MEL	SP124364	6	0.0673355
MEL	SP124364	7	0.052392
MEL	SP124365	8	0.0372288
MEL	SP124365	3	0.164756
MEL	SP124365	5	0.0863103
MEL	SP124365	6	0.0662839
MEL	SP124365	7	0.0487389
MEL	SP124365	4	0.125041
MEL	SP124365	1	0.258585
MEL	SP124365	2	0.213057
MEL	SP124367	2	0.209905
MEL	SP124367	1	0.246842
MEL	SP124367	6	0.0670779
MEL	SP124367	3	0.164973
MEL	SP124367	4	0.126247
MEL	SP124367	5	0.0862028
MEL	SP124367	7	0.0567925
MEL	SP124367	8	0.0419593
MEL	SP124369	7	0.0512573
MEL	SP124369	3	0.171819
MEL	SP124369	6	0.0679954
MEL	SP124369	2	0.207917
MEL	SP124369	4	0.126822
MEL	SP124369	5	0.0944967
MEL	SP124369	8	0.0349193
MEL	SP124369	1	0.244774
MEL	SP124372	1	0.252473
MEL	SP124372	8	0.0361755
MEL	SP124372	7	0.0506978
MEL	SP124372	4	0.127433
MEL	SP124372	5	0.0893979
MEL	SP124372	2	0.213667
MEL	SP124372	3	0.164176
MEL	SP124372	6	0.06598
MEL	SP124376	4	0.118512
MEL	SP124376	5	0.0864905
MEL	SP124376	2	0.211799
MEL	SP124376	3	0.158843
MEL	SP124376	8	0.0444903
MEL	SP124376	6	0.0694455
MEL	SP124376	1	0.251701
MEL	SP124376	7	0.0587186
MEL	SP124377	8	0.0531604
MEL	SP124377	3	0.162862
MEL	SP124377	4	0.116188
MEL	SP124377	6	0.0794153
MEL	SP124377	7	0.0681569
MEL	SP124377	1	0.228382
MEL	SP124377	2	0.195996
MEL	SP124377	5	0.0958393
MEL	SP124380	2	0.221606
MEL	SP124380	3	0.166283
MEL	SP124380	1	0.256656
MEL	SP124380	6	0.0638638
MEL	SP124380	4	0.122158
MEL	SP124380	5	0.088734
MEL	SP124380	7	0.0479895
MEL	SP124380	8	0.0327106
MEL	SP124382	7	0.0700079
MEL	SP124382	8	0.0569355
MEL	SP124382	6	0.0840229
MEL	SP124382	2	0.190383
MEL	SP124382	4	0.129871
MEL	SP124382	5	0.100528
MEL	SP124382	1	0.209951
MEL	SP124382	3	0.158301
MEL	SP124384	2	0.197702
MEL	SP124384	8	0.0515959
MEL	SP124384	1	0.226227
MEL	SP124384	5	0.0995166
MEL	SP124384	6	0.081279
MEL	SP124384	3	0.154381
MEL	SP124384	4	0.122973
MEL	SP124384	7	0.0663258
MEL	SP124386	4	0.124755
MEL	SP124386	5	0.0883273
MEL	SP124386	2	0.222186
MEL	SP124386	3	0.166253
MEL	SP124386	8	0.0318096
MEL	SP124386	6	0.0614126
MEL	SP124386	1	0.257448
MEL	SP124386	7	0.0478089
MEL	SP124389	8	0.040084
MEL	SP124389	7	0.0533256
MEL	SP124389	2	0.213801
MEL	SP124389	4	0.119352
MEL	SP124389	5	0.0860801
MEL	SP124389	6	0.0673493
MEL	SP124389	3	0.156929
MEL	SP124389	1	0.263079
MEL	SP124394	3	0.163628
MEL	SP124394	4	0.125214
MEL	SP124394	2	0.215126
MEL	SP124394	1	0.258007
MEL	SP124394	8	0.0356357
MEL	SP124394	5	0.086934
MEL	SP124394	6	0.0640414
MEL	SP124394	7	0.0514148
MEL	SP124396	4	0.133621
MEL	SP124396	5	0.0961271
MEL	SP124396	6	0.0729621
MEL	SP124396	7	0.0572216
MEL	SP124396	8	0.0389509
MEL	SP124396	1	0.231307
MEL	SP124396	2	0.205263
MEL	SP124396	3	0.164548
MEL	SP124399	4	0.12372
MEL	SP124399	8	0.0396986
MEL	SP124399	1	0.238109
MEL	SP124399	2	0.214554
MEL	SP124399	3	0.169575
MEL	SP124399	7	0.0527393
MEL	SP124399	5	0.0909564
MEL	SP124399	6	0.0706472
MEL	SP124401	2	0.203524
MEL	SP124401	6	0.0770917
MEL	SP124401	1	0.217494
MEL	SP124401	3	0.166841
MEL	SP124401	4	0.12903
MEL	SP124401	5	0.101697
MEL	SP124401	7	0.0613533
MEL	SP124401	8	0.0429694
MEL	SP124406	2	0.205433
MEL	SP124406	1	0.239693
MEL	SP124406	4	0.124118
MEL	SP124406	6	0.0711312
MEL	SP124406	7	0.0576378
MEL	SP124406	8	0.0416209
MEL	SP124406	5	0.0988994
MEL	SP124406	3	0.161467
MEL	SP124409	3	0.165022
MEL	SP124409	4	0.118504
MEL	SP124409	1	0.276447
MEL	SP124409	2	0.229969
MEL	SP124409	8	0.028611
MEL	SP124409	5	0.0812843
MEL	SP124409	6	0.058045
MEL	SP124409	7	0.0421177
MEL	SP124412	4	0.119607
MEL	SP124412	5	0.0850276
MEL	SP124412	6	0.0604031
MEL	SP124412	7	0.0442546
MEL	SP124412	8	0.0313418
MEL	SP124412	1	0.264792
MEL	SP124412	2	0.227044
MEL	SP124412	3	0.167529
MEL	SP124415	2	0.223866
MEL	SP124415	8	0.0337816
MEL	SP124415	7	0.0482014
MEL	SP124415	3	0.163358
MEL	SP124415	1	0.263111
MEL	SP124415	5	0.0845047
MEL	SP124415	6	0.0623986
MEL	SP124415	4	0.120779
MEL	SP124418	8	0.0254296
MEL	SP124418	6	0.0490978
MEL	SP124418	7	0.0362273
MEL	SP124418	3	0.17123
MEL	SP124418	4	0.119273
MEL	SP124418	5	0.0744121
MEL	SP124418	2	0.236761
MEL	SP124418	1	0.28757
MEL	SP124420	2	0.216112
MEL	SP124420	1	0.245224
MEL	SP124420	4	0.123583
MEL	SP124420	5	0.0906508
MEL	SP124420	6	0.0654619
MEL	SP124420	8	0.0391686
MEL	SP124420	3	0.166481
MEL	SP124420	7	0.0533194
MEL	SP124423	3	0.167078
MEL	SP124423	4	0.119266
MEL	SP124423	5	0.0814597
MEL	SP124423	1	0.270937
MEL	SP124423	2	0.230554
MEL	SP124423	8	0.0277794
MEL	SP124423	6	0.0595694
MEL	SP124423	7	0.0433562
MEL	SP124425	8	0.0335977
MEL	SP124425	4	0.119497
MEL	SP124425	6	0.0647781
MEL	SP124425	7	0.051144
MEL	SP124425	3	0.164656
MEL	SP124425	1	0.257485
MEL	SP124425	2	0.216815
MEL	SP124425	5	0.0920273
MEL	SP124428	2	0.21735
MEL	SP124428	1	0.247635
MEL	SP124428	4	0.124872
MEL	SP124428	5	0.0921699
MEL	SP124428	3	0.162814
MEL	SP124428	7	0.0511222
MEL	SP124428	8	0.0367693
MEL	SP124428	6	0.0672672
MEL	SP124431	8	0.0463435
MEL	SP124431	6	0.070157
MEL	SP124431	7	0.0600797
MEL	SP124431	3	0.15348
MEL	SP124431	4	0.11627
MEL	SP124431	5	0.0876245
MEL	SP124431	1	0.254875
MEL	SP124431	2	0.211171
MEL	SP124434	2	0.207167
MEL	SP124434	1	0.249473
MEL	SP124434	8	0.0423474
MEL	SP124434	4	0.124178
MEL	SP124434	5	0.0867168
MEL	SP124434	7	0.0558284
MEL	SP124434	3	0.166797
MEL	SP124434	6	0.0674932
MEL	SP124436	4	0.121454
MEL	SP124436	5	0.0820729
MEL	SP124436	3	0.165515
MEL	SP124436	1	0.266919
MEL	SP124436	2	0.229458
MEL	SP124436	6	0.0583569
MEL	SP124436	7	0.0442681
MEL	SP124436	8	0.0319551
MEL	SP124439	1	0.265812
MEL	SP124439	4	0.120557
MEL	SP124439	6	0.0605468
MEL	SP124439	7	0.0475064
MEL	SP124439	8	0.0349768
MEL	SP124439	5	0.0833403
MEL	SP124439	2	0.223823
MEL	SP124439	3	0.163438
MEL	SP124444	2	0.191501
MEL	SP124444	1	0.223627
MEL	SP124444	5	0.0953744
MEL	SP124444	3	0.169172
MEL	SP124444	4	0.125319
MEL	SP124444	8	0.053688
MEL	SP124444	6	0.0809372
MEL	SP124444	7	0.0603808
MEL	SP124447	8	0.0388742
MEL	SP124447	3	0.162399
MEL	SP124447	7	0.0545043
MEL	SP124447	1	0.242781
MEL	SP124447	4	0.128424
MEL	SP124447	5	0.0951119
MEL	SP124447	6	0.0711789
MEL	SP124447	2	0.206727
MEL	SP124449	3	0.167738
MEL	SP124449	1	0.279236
MEL	SP124449	2	0.22771
MEL	SP124449	5	0.0796563
MEL	SP124449	6	0.0566307
MEL	SP124449	8	0.0300457
MEL	SP124449	4	0.115599
MEL	SP124449	7	0.0433839
MEL	SP124452	4	0.122387
MEL	SP124452	5	0.0882728
MEL	SP124452	1	0.249801
MEL	SP124452	2	0.218383
MEL	SP124452	3	0.16395
MEL	SP124452	6	0.065293
MEL	SP124452	7	0.0523156
MEL	SP124452	8	0.0395979
MEL	SP124454	1	0.249262
MEL	SP124454	4	0.117448
MEL	SP124454	6	0.0678167
MEL	SP124454	7	0.0601566
MEL	SP124454	8	0.0402162
MEL	SP124454	5	0.0895049
MEL	SP124454	2	0.214873
MEL	SP124454	3	0.160722
MEL	SP124456	2	0.205474
MEL	SP124456	1	0.234081
MEL	SP124456	4	0.122486
MEL	SP124456	8	0.0448499
MEL	SP124456	5	0.0926984
MEL	SP124456	3	0.166894
MEL	SP124456	7	0.0625162
MEL	SP124456	6	0.0709999
MEL	SP124458	8	0.0443866
MEL	SP124458	4	0.124453
MEL	SP124458	7	0.0572975
MEL	SP124458	3	0.160826
MEL	SP124458	1	0.237426
MEL	SP124458	5	0.0951886
MEL	SP124458	6	0.0710097
MEL	SP124458	2	0.209412
MEL	SP124460	3	0.172916
MEL	SP124460	1	0.247106
MEL	SP124460	2	0.216481
MEL	SP124460	5	0.0907447
MEL	SP124460	6	0.0657943
MEL	SP124460	7	0.0485415
MEL	SP124460	4	0.126483
MEL	SP124460	8	0.0319331
MEL	SP124462	4	0.125227
MEL	SP124462	5	0.0874988
MEL	SP124462	6	0.0653514
MEL	SP124462	2	0.217054
MEL	SP124462	3	0.169751
MEL	SP124462	1	0.247408
MEL	SP124462	7	0.0498739
MEL	SP124462	8	0.0378363
MEL	SP128037	1	0.251793
MEL	SP128037	4	0.124458
MEL	SP128037	5	0.0902881
MEL	SP128037	7	0.0497181
MEL	SP128037	8	0.033617
MEL	SP128037	2	0.21659
MEL	SP128037	3	0.168769
MEL	SP128037	6	0.0647667
MEL	SP128069	2	0.214884
MEL	SP128069	3	0.15938
MEL	SP128069	1	0.248952
MEL	SP128069	5	0.0892258
MEL	SP128069	6	0.0725239
MEL	SP128069	4	0.12477
MEL	SP128069	8	0.0374284
MEL	SP128069	7	0.0528353
MEL	SP128089	8	0.032722
MEL	SP128089	4	0.125161
MEL	SP128089	7	0.0519073
MEL	SP128089	1	0.263968
MEL	SP128089	2	0.20348
MEL	SP128089	5	0.0901442
MEL	SP128089	6	0.0692707
MEL	SP128089	3	0.163347
MEL	SP128094	3	0.165039
MEL	SP128094	1	0.250622
MEL	SP128094	2	0.217627
MEL	SP128094	4	0.12351
MEL	SP128094	5	0.0868182
MEL	SP128094	6	0.068424
MEL	SP128094	8	0.0345705
MEL	SP128094	7	0.0533892
MEL	SP128097	4	0.128929
MEL	SP128097	5	0.0860987
MEL	SP128097	6	0.0619414
MEL	SP128097	1	0.268962
MEL	SP128097	2	0.220285
MEL	SP128097	3	0.161272
MEL	SP128097	7	0.0465897
MEL	SP128097	8	0.0259226
MEL	SP128114	2	0.205588
MEL	SP128114	1	0.230807
MEL	SP128114	5	0.0993924
MEL	SP128114	7	0.0543765
MEL	SP128114	8	0.0371424
MEL	SP128114	4	0.130638
MEL	SP128114	6	0.0728652
MEL	SP128114	3	0.169191
MEL	SP128116	3	0.172004
MEL	SP128116	1	0.250133
MEL	SP128116	2	0.218147
MEL	SP128116	6	0.062703
MEL	SP128116	4	0.127008
MEL	SP128116	5	0.0886312
MEL	SP128116	7	0.0479768
MEL	SP128116	8	0.0333963
MEL	SP128122	4	0.123347
MEL	SP128122	8	0.0209456
MEL	SP128122	2	0.231832
MEL	SP128122	7	0.0375436
MEL	SP128122	5	0.087094
MEL	SP128122	6	0.0574691
MEL	SP128122	1	0.26709
MEL	SP128122	3	0.174678
MEL	SP128129	1	0.290713
MEL	SP128129	4	0.1096
MEL	SP128129	2	0.218522
MEL	SP128129	3	0.144987
MEL	SP128129	6	0.0646724
MEL	SP128129	7	0.0531997
MEL	SP128129	8	0.0377463
MEL	SP128129	5	0.0805593
MEL	SP128133	5	0.0933513
MEL	SP128133	6	0.0760402
MEL	SP128133	1	0.224392
MEL	SP128133	2	0.211985
MEL	SP128133	3	0.167432
MEL	SP128133	4	0.116162
MEL	SP128133	7	0.0656274
MEL	SP128133	8	0.0450105
MEL	SP128137	2	0.208223
MEL	SP128137	1	0.244856
MEL	SP128137	5	0.0944848
MEL	SP128137	7	0.0510387
MEL	SP128137	8	0.0352655
MEL	SP128137	4	0.125826
MEL	SP128137	6	0.0683603
MEL	SP128137	3	0.171946
MEL	SP128146	3	0.170272
MEL	SP128146	1	0.274209
MEL	SP128146	2	0.226848
MEL	SP128146	5	0.0844174
MEL	SP128146	6	0.0573298
MEL	SP128146	4	0.117817
MEL	SP128146	8	0.0280936
MEL	SP128146	7	0.0410136
MEL	SP128150	4	0.122703
MEL	SP128150	1	0.244501
MEL	SP128150	5	0.0925042
MEL	SP128150	8	0.0463433
MEL	SP128150	2	0.200761
MEL	SP128150	6	0.0723893
MEL	SP128150	7	0.0599296
MEL	SP128150	3	0.160868
MEL	SP128159	1	0.275349
MEL	SP128159	4	0.119501
MEL	SP128159	2	0.223562
MEL	SP128159	3	0.161685
MEL	SP128159	6	0.0609986
MEL	SP128159	7	0.045242
MEL	SP128159	8	0.0302915
MEL	SP128159	5	0.0833714
MEL	SP128166	5	0.0876034
MEL	SP128166	6	0.0665003
MEL	SP128166	7	0.0501457
MEL	SP128166	2	0.208975
MEL	SP128166	3	0.172956
MEL	SP128166	4	0.135453
MEL	SP128166	1	0.245912
MEL	SP128166	8	0.0324545
MEL	SP128172	2	0.232222
MEL	SP128172	1	0.270801
MEL	SP128172	5	0.0826394
MEL	SP128172	6	0.0584977
MEL	SP128172	8	0.0279437
MEL	SP128172	4	0.119568
MEL	SP128172	3	0.165737
MEL	SP128172	7	0.0425907
MEL	SP128182	3	0.167159
MEL	SP128182	4	0.127651
MEL	SP128182	1	0.238598
MEL	SP128182	2	0.210799
MEL	SP128182	6	0.0704193
MEL	SP128182	7	0.0541099
MEL	SP128182	5	0.0945825
MEL	SP128182	8	0.0366808
MEL	SP128191	8	0.0299435
MEL	SP128191	2	0.220264
MEL	SP128191	5	0.0902695
MEL	SP128191	7	0.0409595
MEL	SP128191	3	0.172889
MEL	SP128191	6	0.0578991
MEL	SP128191	1	0.256712
MEL	SP128191	4	0.131064
MEL	SP128303	1	0.235208
MEL	SP128303	4	0.129067
MEL	SP128303	2	0.20769
MEL	SP128303	3	0.172504
MEL	SP128303	5	0.094286
MEL	SP128303	6	0.0707261
MEL	SP128303	8	0.0368701
MEL	SP128303	7	0.0536488
MEL	SP128308	5	0.0869539
MEL	SP128308	1	0.264803
MEL	SP128308	6	0.0675875
MEL	SP128308	7	0.0564331
MEL	SP128308	8	0.0450429
MEL	SP128308	2	0.211969
MEL	SP128308	3	0.153115
MEL	SP128308	4	0.114095
MEL	SP128316	4	0.123199
MEL	SP128316	1	0.238443
MEL	SP128316	2	0.208883
MEL	SP128316	3	0.164937
MEL	SP128316	8	0.0417339
MEL	SP128316	5	0.0936936
MEL	SP128316	6	0.0706408
MEL	SP128316	7	0.05847
MEL	SP128330	1	0.253948
MEL	SP128330	8	0.0294746
MEL	SP128330	2	0.220307
MEL	SP128330	3	0.169356
MEL	SP128330	4	0.127062
MEL	SP128330	5	0.0903718
MEL	SP128330	6	0.0638554
MEL	SP128330	7	0.0456257
MEL	SP128340	5	0.0906533
MEL	SP128340	3	0.163875
MEL	SP128340	6	0.0583156
MEL	SP128340	7	0.0487915
MEL	SP128340	8	0.0305443
MEL	SP128340	4	0.119205
MEL	SP128340	1	0.273259
MEL	SP128340	2	0.215356
MEL	SP128347	2	0.237063
MEL	SP128347	1	0.277231
MEL	SP128347	6	0.0549156
MEL	SP128347	3	0.168023
MEL	SP128347	4	0.117544
MEL	SP128347	5	0.0803111
MEL	SP128347	8	0.0263068
MEL	SP128347	7	0.0386042
MEL	SP128521	2	0.206247
MEL	SP128521	3	0.16056
MEL	SP128521	7	0.0582632
MEL	SP128521	6	0.0748081
MEL	SP128521	8	0.0403824
MEL	SP128521	4	0.131405
MEL	SP128521	5	0.0984598
MEL	SP128521	1	0.229875
MEL	SP128529	4	0.128919
MEL	SP128529	1	0.220802
MEL	SP128529	2	0.203597
MEL	SP128529	3	0.158463
MEL	SP128529	8	0.045252
MEL	SP128529	5	0.101581
MEL	SP128529	6	0.0773069
MEL	SP128529	7	0.0640801
MEL	SP128572	1	0.268807
MEL	SP128572	6	0.0558435
MEL	SP128572	2	0.216978
MEL	SP128572	3	0.178754
MEL	SP128572	4	0.123947
MEL	SP128572	7	0.0436968
MEL	SP128572	5	0.0841907
MEL	SP128572	8	0.0277837
MEL	SP128601	5	0.0901327
MEL	SP128601	6	0.0692637
MEL	SP128601	1	0.245954
MEL	SP128601	2	0.207187
MEL	SP128601	7	0.0578653
MEL	SP128601	3	0.161948
MEL	SP128601	8	0.0444926
MEL	SP128601	4	0.123157
MEL	SP128608	2	0.212058
MEL	SP128608	3	0.171889
MEL	SP128608	1	0.225992
MEL	SP128608	6	0.0738322
MEL	SP128608	4	0.13034
MEL	SP128608	5	0.099398
MEL	SP128608	8	0.0337357
MEL	SP128608	7	0.0527553
MEL	SP128616	8	0.0346714
MEL	SP128616	2	0.210961
MEL	SP128616	7	0.0504911
MEL	SP128616	6	0.0645452
MEL	SP128616	4	0.126637
MEL	SP128616	5	0.0888608
MEL	SP128616	1	0.248054
MEL	SP128616	3	0.17578
MEL	SP128625	1	0.228537
MEL	SP128625	4	0.13563
MEL	SP128625	2	0.207847
MEL	SP128625	3	0.164333
MEL	SP128625	7	0.055081
MEL	SP128625	8	0.0397886
MEL	SP128625	5	0.096408
MEL	SP128625	6	0.0723754
MEL	SP128639	5	0.0829382
MEL	SP128639	6	0.0593873
MEL	SP128639	2	0.219985
MEL	SP128639	3	0.151539
MEL	SP128639	4	0.113668
MEL	SP128639	8	0.0332677
MEL	SP128639	1	0.29237
MEL	SP128639	7	0.0468461
MEL	SP128642	7	0.0511195
MEL	SP128642	3	0.172338
MEL	SP128642	4	0.13053
MEL	SP128642	1	0.239568
MEL	SP128642	8	0.035687
MEL	SP128642	5	0.0914541
MEL	SP128642	2	0.215726
MEL	SP128642	6	0.0635777
MEL	SP128658	2	0.201155
MEL	SP128658	3	0.167923
MEL	SP128658	1	0.229539
MEL	SP128658	6	0.0736533
MEL	SP128658	4	0.133221
MEL	SP128658	5	0.0995038
MEL	SP128658	7	0.0560244
MEL	SP128658	8	0.0389808
MEL	SP128672	6	0.0675189
MEL	SP128672	3	0.164425
MEL	SP128672	7	0.0517017
MEL	SP128672	8	0.0359161
MEL	SP128672	1	0.263948
MEL	SP128672	2	0.212474
MEL	SP128672	4	0.120003
MEL	SP128672	5	0.0840129
MEL	SP128678	1	0.210796
MEL	SP128678	5	0.101408
MEL	SP128678	2	0.195591
MEL	SP128678	3	0.163533
MEL	SP128678	4	0.128317
MEL	SP128678	8	0.0493678
MEL	SP128678	6	0.0819877
MEL	SP128678	7	0.0689991
MEL	SP128691	2	0.209437
MEL	SP128691	6	0.0669917
MEL	SP128691	1	0.250885
MEL	SP128691	3	0.165774
MEL	SP128691	4	0.123714
MEL	SP128691	5	0.0931586
MEL	SP128691	7	0.0538493
MEL	SP128691	8	0.0361899
MEL	SP128705	1	0.252994
MEL	SP128705	7	0.049804
MEL	SP128705	4	0.124883
MEL	SP128705	5	0.0881247
MEL	SP128705	8	0.0319562
MEL	SP128705	3	0.171429
MEL	SP128705	2	0.217916
MEL	SP128705	6	0.0628924
MEL	SP128718	3	0.167149
MEL	SP128718	4	0.122214
MEL	SP128718	1	0.265222
MEL	SP128718	2	0.225399
MEL	SP128718	7	0.0445405
MEL	SP128718	5	0.0837268
MEL	SP128718	6	0.0597487
MEL	SP128718	8	0.0320002
MEL	SP128751	8	0.0413759
MEL	SP128751	7	0.0530791
MEL	SP128751	4	0.128339
MEL	SP128751	6	0.0710772
MEL	SP128751	2	0.209572
MEL	SP128751	3	0.167141
MEL	SP128751	5	0.0893294
MEL	SP128751	1	0.240087
MEL	SP128757	1	0.263471
MEL	SP128757	5	0.0896241
MEL	SP128757	2	0.220619
MEL	SP128757	3	0.163928
MEL	SP128757	4	0.12284
MEL	SP128757	8	0.0295726
MEL	SP128757	6	0.0646159
MEL	SP128757	7	0.045329
MEL	SP128774	2	0.219524
MEL	SP128774	6	0.0634932
MEL	SP128774	8	0.0309449
MEL	SP128774	3	0.171209
MEL	SP128774	4	0.123657
MEL	SP128774	5	0.0878533
MEL	SP128774	1	0.256205
MEL	SP128774	7	0.0471131
MEL	SP128781	7	0.0571434
MEL	SP128781	8	0.0391789
MEL	SP128781	3	0.166383
MEL	SP128781	4	0.127417
MEL	SP128781	1	0.23833
MEL	SP128781	2	0.20952
MEL	SP128781	5	0.0939792
MEL	SP128781	6	0.0680489
MEL	SP128789	3	0.161919
MEL	SP128789	4	0.129118
MEL	SP128789	2	0.205967
MEL	SP128789	7	0.0577732
MEL	SP128789	5	0.0913389
MEL	SP128789	1	0.239833
MEL	SP128789	6	0.0714949
MEL	SP128789	8	0.0425558
MEL	SP128799	8	0.035866
MEL	SP128799	7	0.056599
MEL	SP128799	3	0.163136
MEL	SP128799	6	0.0782012
MEL	SP128799	2	0.205237
MEL	SP128799	5	0.103634
MEL	SP128799	1	0.226726
MEL	SP128799	4	0.130601
MEL	SP128818	2	0.213803
MEL	SP128818	1	0.245126
MEL	SP128818	5	0.0900387
MEL	SP128818	3	0.170787
MEL	SP128818	4	0.12618
MEL	SP128818	8	0.0359034
MEL	SP128818	6	0.0656295
MEL	SP128818	7	0.0525321
MEL	SP128829	7	0.0597303
MEL	SP128829	6	0.0745894
MEL	SP128829	1	0.238236
MEL	SP128829	3	0.171381
MEL	SP128829	4	0.121592
MEL	SP128829	5	0.0910739
MEL	SP128829	2	0.201187
MEL	SP128829	8	0.0422101
MEL	SP128843	1	0.24045
MEL	SP128843	8	0.0388171
MEL	SP128843	4	0.123683
MEL	SP128843	5	0.0958904
MEL	SP128843	2	0.210024
MEL	SP128843	3	0.162046
MEL	SP128843	6	0.072381
MEL	SP128843	7	0.0567083
MEL	SP128868	3	0.161636
MEL	SP128868	4	0.112395
MEL	SP128868	2	0.227322
MEL	SP128868	7	0.0439946
MEL	SP128868	5	0.0796185
MEL	SP128868	1	0.290546
MEL	SP128868	6	0.0577251
MEL	SP128868	8	0.0267635
MEL	SP128878	7	0.0569661
MEL	SP128878	2	0.205081
MEL	SP128878	4	0.127609
MEL	SP128878	8	0.0398986
MEL	SP128878	6	0.0729415
MEL	SP128878	3	0.160077
MEL	SP128878	5	0.0971257
MEL	SP128878	1	0.240301
MEL	SP128945	2	0.219259
MEL	SP128945	1	0.244878
MEL	SP128945	6	0.0671453
MEL	SP128945	3	0.163873
MEL	SP128945	4	0.125634
MEL	SP128945	5	0.0907608
MEL	SP128945	7	0.0508548
MEL	SP128945	8	0.0375945
MEL	SP129025	7	0.0547929
MEL	SP129025	3	0.16005
MEL	SP129025	6	0.0657958
MEL	SP129025	2	0.226937
MEL	SP129025	4	0.119946
MEL	SP129025	5	0.0856726
MEL	SP129025	1	0.247586
MEL	SP129025	8	0.0392203
MEL	SP129071	2	0.206135
MEL	SP129071	8	0.0362995
MEL	SP129071	1	0.229816
MEL	SP129071	5	0.0987861
MEL	SP129071	6	0.0758174
MEL	SP129071	3	0.166463
MEL	SP129071	4	0.129232
MEL	SP129071	7	0.0574508
MEL	SP129103	4	0.110974
MEL	SP129103	5	0.0842557
MEL	SP129103	2	0.214828
MEL	SP129103	3	0.153875
MEL	SP129103	8	0.045475
MEL	SP129103	1	0.267113
MEL	SP129103	6	0.0666054
MEL	SP129103	7	0.0568735
MEL	SP129119	8	0.0346469
MEL	SP129119	3	0.157457
MEL	SP129119	5	0.0843591
MEL	SP129119	6	0.0629056
MEL	SP129119	7	0.0493492
MEL	SP129119	4	0.114116
MEL	SP129119	1	0.278798
MEL	SP129119	2	0.218368
MEL	SP129134	2	0.229172
MEL	SP129134	1	0.270972
MEL	SP129134	6	0.0596
MEL	SP129134	3	0.169797
MEL	SP129134	4	0.116319
MEL	SP129134	5	0.0844005
MEL	SP129134	7	0.042113
MEL	SP129134	8	0.0276255
MEL	SP129177	7	0.0585982
MEL	SP129177	3	0.161728
MEL	SP129177	6	0.0742563
MEL	SP129177	2	0.208828
MEL	SP129177	4	0.126126
MEL	SP129177	5	0.0955898
MEL	SP129177	8	0.0396679
MEL	SP129177	1	0.235205
MEL	SP129200	1	0.251962
MEL	SP129200	8	0.0291803
MEL	SP129200	7	0.0464797
MEL	SP129200	4	0.127257
MEL	SP129200	5	0.0897583
MEL	SP129200	2	0.221292
MEL	SP129200	3	0.170715
MEL	SP129200	6	0.063356
MEL	SP129215	4	0.125954
MEL	SP129215	5	0.0973706
MEL	SP129215	2	0.206626
MEL	SP129215	3	0.166833
MEL	SP129215	8	0.0413876
MEL	SP129215	6	0.0734673
MEL	SP129215	1	0.230774
MEL	SP129215	7	0.0575873
MEL	SP129230	8	0.0276212
MEL	SP129230	3	0.170112
MEL	SP129230	4	0.121485
MEL	SP129230	6	0.0626835
MEL	SP129230	7	0.0430817
MEL	SP129230	1	0.255974
MEL	SP129230	2	0.228795
MEL	SP129230	5	0.0902476
MEL	SP129257	2	0.232323
MEL	SP129257	3	0.16183
MEL	SP129257	1	0.246072
MEL	SP129257	6	0.0660102
MEL	SP129257	4	0.117639
MEL	SP129257	5	0.0894884
MEL	SP129257	7	0.0529016
MEL	SP129257	8	0.0337369
MEL	SP129272	7	0.0512746
MEL	SP129272	8	0.036402
MEL	SP129272	6	0.0622547
MEL	SP129272	2	0.208689
MEL	SP129272	4	0.115316
MEL	SP129272	5	0.0937346
MEL	SP129272	1	0.266669
MEL	SP129272	3	0.16566
MEL	SP129280	2	0.212264
MEL	SP129280	8	0.03471
MEL	SP129280	1	0.238324
MEL	SP129280	5	0.0952198
MEL	SP129280	6	0.0720005
MEL	SP129280	3	0.167382
MEL	SP129280	4	0.126765
MEL	SP129280	7	0.0533345
MEL	SP129287	4	0.127752
MEL	SP129287	5	0.0955409
MEL	SP129287	2	0.210616
MEL	SP129287	3	0.155527
MEL	SP129287	8	0.0373205
MEL	SP129287	6	0.0736308
MEL	SP129287	1	0.244282
MEL	SP129287	7	0.0553303
SCC	SRR2194555_Vs_SRR2194563_twicefiltered_TvN	1	0.228737
SCC	SRR2194555_Vs_SRR2194563_twicefiltered_TvN	2	0.190828
SCC	SRR2194555_Vs_SRR2194563_twicefiltered_TvN	3	0.152583
SCC	SRR2194555_Vs_SRR2194563_twicefiltered_TvN	7	0.0749287
SCC	SRR2194555_Vs_SRR2194563_twicefiltered_TvN	4	0.115498
SCC	SRR2194555_Vs_SRR2194563_twicefiltered_TvN	5	0.0925151
SCC	SRR2194555_Vs_SRR2194563_twicefiltered_TvN	6	0.0782846
SCC	SRR2194555_Vs_SRR2194563_twicefiltered_TvN	8	0.0666262
SCC	SRR2194556_Vs_SRR2194565_twicefiltered_TvN	4	0.113289
SCC	SRR2194556_Vs_SRR2194565_twicefiltered_TvN	6	0.0772703
SCC	SRR2194556_Vs_SRR2194565_twicefiltered_TvN	7	0.0676271
SCC	SRR2194556_Vs_SRR2194565_twicefiltered_TvN	8	0.057117
SCC	SRR2194556_Vs_SRR2194565_twicefiltered_TvN	5	0.0904808
SCC	SRR2194556_Vs_SRR2194565_twicefiltered_TvN	1	0.246605
SCC	SRR2194556_Vs_SRR2194565_twicefiltered_TvN	2	0.198385
SCC	SRR2194556_Vs_SRR2194565_twicefiltered_TvN	3	0.149226
SCC	SRR2194557_Vs_SRR2194566_twicefiltered_TvN	8	0.0657584
SCC	SRR2194557_Vs_SRR2194566_twicefiltered_TvN	4	0.110782
SCC	SRR2194557_Vs_SRR2194566_twicefiltered_TvN	1	0.24253
SCC	SRR2194557_Vs_SRR2194566_twicefiltered_TvN	2	0.193419
SCC	SRR2194557_Vs_SRR2194566_twicefiltered_TvN	3	0.147573
SCC	SRR2194557_Vs_SRR2194566_twicefiltered_TvN	5	0.0909516
SCC	SRR2194557_Vs_SRR2194566_twicefiltered_TvN	6	0.077136
SCC	SRR2194557_Vs_SRR2194566_twicefiltered_TvN	7	0.0718497
SCC	SRR2194559_Vs_SRR2194568_twicefiltered_TvN	2	0.203097
SCC	SRR2194559_Vs_SRR2194568_twicefiltered_TvN	6	0.073624
SCC	SRR2194559_Vs_SRR2194568_twicefiltered_TvN	3	0.153538
SCC	SRR2194559_Vs_SRR2194568_twicefiltered_TvN	4	0.111167
SCC	SRR2194559_Vs_SRR2194568_twicefiltered_TvN	5	0.0840418
SCC	SRR2194559_Vs_SRR2194568_twicefiltered_TvN	1	0.259634
SCC	SRR2194559_Vs_SRR2194568_twicefiltered_TvN	7	0.0610853
SCC	SRR2194559_Vs_SRR2194568_twicefiltered_TvN	8	0.053813
SCC	SRR2194560_Vs_SRR2194569_twicefiltered_TvN	7	0.0691755
SCC	SRR2194560_Vs_SRR2194569_twicefiltered_TvN	1	0.225908
SCC	SRR2194560_Vs_SRR2194569_twicefiltered_TvN	2	0.206809
SCC	SRR2194560_Vs_SRR2194569_twicefiltered_TvN	8	0.0553309
SCC	SRR2194560_Vs_SRR2194569_twicefiltered_TvN	4	0.113002
SCC	SRR2194560_Vs_SRR2194569_twicefiltered_TvN	5	0.0901397
SCC	SRR2194560_Vs_SRR2194569_twicefiltered_TvN	6	0.0798455
SCC	SRR2194560_Vs_SRR2194569_twicefiltered_TvN	3	0.159789
SCC	SRR2194561_Vs_SRR2194570_twicefiltered_TvN	1	0.269954
SCC	SRR2194561_Vs_SRR2194570_twicefiltered_TvN	2	0.220081
SCC	SRR2194561_Vs_SRR2194570_twicefiltered_TvN	3	0.163326
SCC	SRR2194561_Vs_SRR2194570_twicefiltered_TvN	7	0.0531391
SCC	SRR2194561_Vs_SRR2194570_twicefiltered_TvN	4	0.11136
SCC	SRR2194561_Vs_SRR2194570_twicefiltered_TvN	5	0.0826201
SCC	SRR2194561_Vs_SRR2194570_twicefiltered_TvN	6	0.0618671
SCC	SRR2194561_Vs_SRR2194570_twicefiltered_TvN	8	0.0376536
SCC	SRR2194562_Vs_SRR2194571_twicefiltered_TvN	4	0.120632
SCC	SRR2194562_Vs_SRR2194571_twicefiltered_TvN	6	0.0748253
SCC	SRR2194562_Vs_SRR2194571_twicefiltered_TvN	7	0.066512
SCC	SRR2194562_Vs_SRR2194571_twicefiltered_TvN	8	0.0477737
SCC	SRR2194562_Vs_SRR2194571_twicefiltered_TvN	5	0.0899673
SCC	SRR2194562_Vs_SRR2194571_twicefiltered_TvN	1	0.240472
SCC	SRR2194562_Vs_SRR2194571_twicefiltered_TvN	2	0.201562
SCC	SRR2194562_Vs_SRR2194571_twicefiltered_TvN	3	0.158256
XP-C	SRR2194572_Vs_SRR2194577_twicefiltered_TvN	1	0.172999
XP-C	SRR2194572_Vs_SRR2194577_twicefiltered_TvN	2	0.16886
XP-C	SRR2194572_Vs_SRR2194577_twicefiltered_TvN	3	0.153171
XP-C	SRR2194572_Vs_SRR2194577_twicefiltered_TvN	4	0.134392
XP-C	SRR2194572_Vs_SRR2194577_twicefiltered_TvN	5	0.115988
XP-C	SRR2194572_Vs_SRR2194577_twicefiltered_TvN	6	0.104359
XP-C	SRR2194572_Vs_SRR2194577_twicefiltered_TvN	7	0.0892697
XP-C	SRR2194572_Vs_SRR2194577_twicefiltered_TvN	8	0.0609636
XP-C	SRR2194573_Vs_SRR2194578_twicefiltered_TvN	1	0.205182
XP-C	SRR2194573_Vs_SRR2194578_twicefiltered_TvN	2	0.185395
XP-C	SRR2194573_Vs_SRR2194578_twicefiltered_TvN	3	0.157632
XP-C	SRR2194573_Vs_SRR2194578_twicefiltered_TvN	4	0.132825
XP-C	SRR2194573_Vs_SRR2194578_twicefiltered_TvN	5	0.109253
XP-C	SRR2194573_Vs_SRR2194578_twicefiltered_TvN	6	0.0916707
XP-C	SRR2194573_Vs_SRR2194578_twicefiltered_TvN	7	0.0751653
XP-C	SRR2194573_Vs_SRR2194578_twicefiltered_TvN	8	0.0428785
XP-C	SRR2194574_Vs_SRR2194554_twicefiltered_TvN	1	0.166204
XP-C	SRR2194574_Vs_SRR2194554_twicefiltered_TvN	2	0.16102
XP-C	SRR2194574_Vs_SRR2194554_twicefiltered_TvN	3	0.147786
XP-C	SRR2194574_Vs_SRR2194554_twicefiltered_TvN	4	0.133079
XP-C	SRR2194574_Vs_SRR2194554_twicefiltered_TvN	5	0.120185
XP-C	SRR2194574_Vs_SRR2194554_twicefiltered_TvN	6	0.104875
XP-C	SRR2194574_Vs_SRR2194554_twicefiltered_TvN	7	0.0957347
XP-C	SRR2194574_Vs_SRR2194554_twicefiltered_TvN	8	0.0711167
SCC	x01_DS102_T01_SCC_D1_00x_Vs_x01_DS102_N03_Blood_D1_00x_twicefiltered_TvN	1	0.260186
SCC	x01_DS102_T01_SCC_D1_00x_Vs_x01_DS102_N03_Blood_D1_00x_twicefiltered_TvN	2	0.201668
SCC	x01_DS102_T01_SCC_D1_00x_Vs_x01_DS102_N03_Blood_D1_00x_twicefiltered_TvN	3	0.145031
SCC	x01_DS102_T01_SCC_D1_00x_Vs_x01_DS102_N03_Blood_D1_00x_twicefiltered_TvN	4	0.11667
SCC	x01_DS102_T01_SCC_D1_00x_Vs_x01_DS102_N03_Blood_D1_00x_twicefiltered_TvN	5	0.0874257
SCC	x01_DS102_T01_SCC_D1_00x_Vs_x01_DS102_N03_Blood_D1_00x_twicefiltered_TvN	6	0.0742585
SCC	x01_DS102_T01_SCC_D1_00x_Vs_x01_DS102_N03_Blood_D1_00x_twicefiltered_TvN	7	0.0634756
SCC	x01_DS102_T01_SCC_D1_00x_Vs_x01_DS102_N03_Blood_D1_00x_twicefiltered_TvN	8	0.0512854
SCC	x01_VS021_T02_SCC_D1_00x_Vs_x01_VS021_N06_blood_D1_00x_twicefiltered_TvN	1	0.241845
SCC	x01_VS021_T02_SCC_D1_00x_Vs_x01_VS021_N06_blood_D1_00x_twicefiltered_TvN	2	0.197787
SCC	x01_VS021_T02_SCC_D1_00x_Vs_x01_VS021_N06_blood_D1_00x_twicefiltered_TvN	3	0.155679
SCC	x01_VS021_T02_SCC_D1_00x_Vs_x01_VS021_N06_blood_D1_00x_twicefiltered_TvN	4	0.115423
SCC	x01_VS021_T02_SCC_D1_00x_Vs_x01_VS021_N06_blood_D1_00x_twicefiltered_TvN	5	0.0904508
SCC	x01_VS021_T02_SCC_D1_00x_Vs_x01_VS021_N06_blood_D1_00x_twicefiltered_TvN	6	0.0749655
SCC	x01_VS021_T02_SCC_D1_00x_Vs_x01_VS021_N06_blood_D1_00x_twicefiltered_TvN	7	0.0670809
SCC	x01_VS021_T02_SCC_D1_00x_Vs_x01_VS021_N06_blood_D1_00x_twicefiltered_TvN	8	0.0567686
SCC	x01_VS022_T04_SCC_D1_00x_Vs_x01_VS022_N05_blood_D1_00x_twicefiltered_TvN	1	0.234111
SCC	x01_VS022_T04_SCC_D1_00x_Vs_x01_VS022_N05_blood_D1_00x_twicefiltered_TvN	2	0.196534
SCC	x01_VS022_T04_SCC_D1_00x_Vs_x01_VS022_N05_blood_D1_00x_twicefiltered_TvN	3	0.155213
SCC	x01_VS022_T04_SCC_D1_00x_Vs_x01_VS022_N05_blood_D1_00x_twicefiltered_TvN	4	0.119788
SCC	x01_VS022_T04_SCC_D1_00x_Vs_x01_VS022_N05_blood_D1_00x_twicefiltered_TvN	5	0.0963302
SCC	x01_VS022_T04_SCC_D1_00x_Vs_x01_VS022_N05_blood_D1_00x_twicefiltered_TvN	6	0.0783968
SCC	x01_VS022_T04_SCC_D1_00x_Vs_x01_VS022_N05_blood_D1_00x_twicefiltered_TvN	7	0.0666469
SCC	x01_VS022_T04_SCC_D1_00x_Vs_x01_VS022_N05_blood_D1_00x_twicefiltered_TvN	8	0.0529806
SCC	x01_VS101_T05_SCC_D1_00x_Vs_x01_VS101_N04_skin_D1_00x_twicefiltered_TvN	1	0.242471
SCC	x01_VS101_T05_SCC_D1_00x_Vs_x01_VS101_N04_skin_D1_00x_twicefiltered_TvN	2	0.208221
SCC	x01_VS101_T05_SCC_D1_00x_Vs_x01_VS101_N04_skin_D1_00x_twicefiltered_TvN	3	0.156174
SCC	x01_VS101_T05_SCC_D1_00x_Vs_x01_VS101_N04_skin_D1_00x_twicefiltered_TvN	4	0.116873
SCC	x01_VS101_T05_SCC_D1_00x_Vs_x01_VS101_N04_skin_D1_00x_twicefiltered_TvN	5	0.0872451
SCC	x01_VS101_T05_SCC_D1_00x_Vs_x01_VS101_N04_skin_D1_00x_twicefiltered_TvN	6	0.0720367
SCC	x01_VS101_T05_SCC_D1_00x_Vs_x01_VS101_N04_skin_D1_00x_twicefiltered_TvN	7	0.0648135
SCC	x01_VS101_T05_SCC_D1_00x_Vs_x01_VS101_N04_skin_D1_00x_twicefiltered_TvN	8	0.0521656
SCC	x01_VS173_T03_SCC_D1_01x_Vs_x01_VS173_N06_skin_D1_00x_twicefiltered_TvN	1	0.255031
SCC	x01_VS173_T03_SCC_D1_01x_Vs_x01_VS173_N06_skin_D1_00x_twicefiltered_TvN	2	0.185151
SCC	x01_VS173_T03_SCC_D1_01x_Vs_x01_VS173_N06_skin_D1_00x_twicefiltered_TvN	3	0.151965
SCC	x01_VS173_T03_SCC_D1_01x_Vs_x01_VS173_N06_skin_D1_00x_twicefiltered_TvN	4	0.121908
SCC	x01_VS173_T03_SCC_D1_01x_Vs_x01_VS173_N06_skin_D1_00x_twicefiltered_TvN	5	0.0929841
SCC	x01_VS173_T03_SCC_D1_01x_Vs_x01_VS173_N06_skin_D1_00x_twicefiltered_TvN	6	0.0840159
SCC	x01_VS173_T03_SCC_D1_01x_Vs_x01_VS173_N06_skin_D1_00x_twicefiltered_TvN	7	0.065995
SCC	x01_VS173_T03_SCC_D1_01x_Vs_x01_VS173_N06_skin_D1_00x_twicefiltered_TvN	8	0.0429502
SCC	x01_VS200_T02_SCC_D1_01x_Vs_x01_VS200_N03_skin_D1_00x_twicefiltered_TvN	1	0.237034
SCC	x01_VS200_T02_SCC_D1_01x_Vs_x01_VS200_N03_skin_D1_00x_twicefiltered_TvN	2	0.206736
SCC	x01_VS200_T02_SCC_D1_01x_Vs_x01_VS200_N03_skin_D1_00x_twicefiltered_TvN	3	0.158176
SCC	x01_VS200_T02_SCC_D1_01x_Vs_x01_VS200_N03_skin_D1_00x_twicefiltered_TvN	4	0.115831
SCC	x01_VS200_T02_SCC_D1_01x_Vs_x01_VS200_N03_skin_D1_00x_twicefiltered_TvN	5	0.0871768
SCC	x01_VS200_T02_SCC_D1_01x_Vs_x01_VS200_N03_skin_D1_00x_twicefiltered_TvN	6	0.0779262
SCC	x01_VS200_T02_SCC_D1_01x_Vs_x01_VS200_N03_skin_D1_00x_twicefiltered_TvN	7	0.0652447
SCC	x01_VS200_T02_SCC_D1_01x_Vs_x01_VS200_N03_skin_D1_00x_twicefiltered_TvN	8	0.0518749
XP-V	x04_AS002_T01_MEL_prob_final	1	0.187191
XP-V	x04_AS002_T01_MEL_prob_final	2	0.176671
XP-V	x04_AS002_T01_MEL_prob_final	3	0.149596
XP-V	x04_AS002_T01_MEL_prob_final	4	0.129475
XP-V	x04_AS002_T01_MEL_prob_final	5	0.114642
XP-V	x04_AS002_T01_MEL_prob_final	6	0.0960984
XP-V	x04_AS002_T01_MEL_prob_final	7	0.081743
XP-V	x04_AS002_T01_MEL_prob_final	8	0.0645842
XP-V	x04_AS003_T01_BCC_prob_final	1	0.267242
XP-V	x04_AS003_T01_BCC_prob_final	2	0.19402
XP-V	x04_AS003_T01_BCC_prob_final	3	0.142981
XP-V	x04_AS003_T01_BCC_prob_final	4	0.110108
XP-V	x04_AS003_T01_BCC_prob_final	5	0.0928139
XP-V	x04_AS003_T01_BCC_prob_final	6	0.0753209
XP-V	x04_AS003_T01_BCC_prob_final	7	0.0667053
XP-V	x04_AS003_T01_BCC_prob_final	8	0.0508083
XP-V	x04_AS004_T01_MEL_prob_final	1	0.200319
XP-V	x04_AS004_T01_MEL_prob_final	2	0.186145
XP-V	x04_AS004_T01_MEL_prob_final	3	0.160039
XP-V	x04_AS004_T01_MEL_prob_final	4	0.13268
XP-V	x04_AS004_T01_MEL_prob_final	5	0.109811
XP-V	x04_AS004_T01_MEL_prob_final	6	0.0876307
XP-V	x04_AS004_T01_MEL_prob_final	7	0.0720393
XP-V	x04_AS004_T01_MEL_prob_final	8	0.0513358
XP-C	x04_CM002_T01_MEL_D1_x_Vs_x04_CM002_N02_Saliva_D1_x_twicefiltered_TvN	1	0.158817
XP-C	x04_CM002_T01_MEL_D1_x_Vs_x04_CM002_N02_Saliva_D1_x_twicefiltered_TvN	2	0.155897
XP-C	x04_CM002_T01_MEL_D1_x_Vs_x04_CM002_N02_Saliva_D1_x_twicefiltered_TvN	3	0.145171
XP-C	x04_CM002_T01_MEL_D1_x_Vs_x04_CM002_N02_Saliva_D1_x_twicefiltered_TvN	4	0.130176
XP-C	x04_CM002_T01_MEL_D1_x_Vs_x04_CM002_N02_Saliva_D1_x_twicefiltered_TvN	5	0.121255
XP-C	x04_CM002_T01_MEL_D1_x_Vs_x04_CM002_N02_Saliva_D1_x_twicefiltered_TvN	6	0.110468
XP-C	x04_CM002_T01_MEL_D1_x_Vs_x04_CM002_N02_Saliva_D1_x_twicefiltered_TvN	7	0.0986765
XP-C	x04_CM002_T01_MEL_D1_x_Vs_x04_CM002_N02_Saliva_D1_x_twicefiltered_TvN	8	0.0795388
XP-V	x04_CM003_T01_MEL_D1_x_Vs_x04_CM003_T03_BCC_D2_x_twicefiltered_TvN	1	0.27609
XP-V	x04_CM003_T01_MEL_D1_x_Vs_x04_CM003_T03_BCC_D2_x_twicefiltered_TvN	2	0.225203
XP-V	x04_CM003_T01_MEL_D1_x_Vs_x04_CM003_T03_BCC_D2_x_twicefiltered_TvN	3	0.165074
XP-V	x04_CM003_T01_MEL_D1_x_Vs_x04_CM003_T03_BCC_D2_x_twicefiltered_TvN	4	0.125273
XP-V	x04_CM003_T01_MEL_D1_x_Vs_x04_CM003_T03_BCC_D2_x_twicefiltered_TvN	5	0.0880056
XP-V	x04_CM003_T01_MEL_D1_x_Vs_x04_CM003_T03_BCC_D2_x_twicefiltered_TvN	6	0.0599184
XP-V	x04_CM003_T01_MEL_D1_x_Vs_x04_CM003_T03_BCC_D2_x_twicefiltered_TvN	7	0.0408359
XP-V	x04_CM003_T01_MEL_D1_x_Vs_x04_CM003_T03_BCC_D2_x_twicefiltered_TvN	8	0.0196001
XP-V	x04_CM004_T02_BCC_D1_x_Vs_x04_CM004_N03_Saliva_D1_x_twicefiltered_TvN	1	0.239784
XP-V	x04_CM004_T02_BCC_D1_x_Vs_x04_CM004_N03_Saliva_D1_x_twicefiltered_TvN	2	0.1949
XP-V	x04_CM004_T02_BCC_D1_x_Vs_x04_CM004_N03_Saliva_D1_x_twicefiltered_TvN	3	0.151718
XP-V	x04_CM004_T02_BCC_D1_x_Vs_x04_CM004_N03_Saliva_D1_x_twicefiltered_TvN	4	0.119756
XP-V	x04_CM004_T02_BCC_D1_x_Vs_x04_CM004_N03_Saliva_D1_x_twicefiltered_TvN	5	0.0986602
XP-V	x04_CM004_T02_BCC_D1_x_Vs_x04_CM004_N03_Saliva_D1_x_twicefiltered_TvN	6	0.0801688
XP-V	x04_CM004_T02_BCC_D1_x_Vs_x04_CM004_N03_Saliva_D1_x_twicefiltered_TvN	7	0.0679335
XP-V	x04_CM004_T02_BCC_D1_x_Vs_x04_CM004_N03_Saliva_D1_x_twicefiltered_TvN	8	0.0470791
XP-V	x04_CM006_T01_BCC_D1_x_Vs_x04_CM006_N05_Saliva_D1_x_twicefiltered_TvN	1	0.278104
XP-V	x04_CM006_T01_BCC_D1_x_Vs_x04_CM006_N05_Saliva_D1_x_twicefiltered_TvN	2	0.207526
XP-V	x04_CM006_T01_BCC_D1_x_Vs_x04_CM006_N05_Saliva_D1_x_twicefiltered_TvN	3	0.155387
XP-V	x04_CM006_T01_BCC_D1_x_Vs_x04_CM006_N05_Saliva_D1_x_twicefiltered_TvN	4	0.11112
XP-V	x04_CM006_T01_BCC_D1_x_Vs_x04_CM006_N05_Saliva_D1_x_twicefiltered_TvN	5	0.0862052
XP-V	x04_CM006_T01_BCC_D1_x_Vs_x04_CM006_N05_Saliva_D1_x_twicefiltered_TvN	6	0.0693912
XP-V	x04_CM006_T01_BCC_D1_x_Vs_x04_CM006_N05_Saliva_D1_x_twicefiltered_TvN	7	0.0549233
XP-V	x04_CM006_T01_BCC_D1_x_Vs_x04_CM006_N05_Saliva_D1_x_twicefiltered_TvN	8	0.0373436
XP-V	x04_CM006_T02_BCC_D1_x_Vs_x04_CM006_N05_Saliva_D1_x_twicefiltered_TvN	1	0.241218
XP-V	x04_CM006_T02_BCC_D1_x_Vs_x04_CM006_N05_Saliva_D1_x_twicefiltered_TvN	2	0.195007
XP-V	x04_CM006_T02_BCC_D1_x_Vs_x04_CM006_N05_Saliva_D1_x_twicefiltered_TvN	3	0.148868
XP-V	x04_CM006_T02_BCC_D1_x_Vs_x04_CM006_N05_Saliva_D1_x_twicefiltered_TvN	4	0.116912
XP-V	x04_CM006_T02_BCC_D1_x_Vs_x04_CM006_N05_Saliva_D1_x_twicefiltered_TvN	5	0.095466
XP-V	x04_CM006_T02_BCC_D1_x_Vs_x04_CM006_N05_Saliva_D1_x_twicefiltered_TvN	6	0.0799028
XP-V	x04_CM006_T02_BCC_D1_x_Vs_x04_CM006_N05_Saliva_D1_x_twicefiltered_TvN	7	0.071278
XP-V	x04_CM006_T02_BCC_D1_x_Vs_x04_CM006_N05_Saliva_D1_x_twicefiltered_TvN	8	0.0513491
XP-V	x04_CM006_T04_BCC_D1_x_Vs_x04_CM006_N05_Saliva_D1_x_twicefiltered_TvN	1	0.253867
XP-V	x04_CM006_T04_BCC_D1_x_Vs_x04_CM006_N05_Saliva_D1_x_twicefiltered_TvN	2	0.204258
XP-V	x04_CM006_T04_BCC_D1_x_Vs_x04_CM006_N05_Saliva_D1_x_twicefiltered_TvN	3	0.150581
XP-V	x04_CM006_T04_BCC_D1_x_Vs_x04_CM006_N05_Saliva_D1_x_twicefiltered_TvN	4	0.117423
XP-V	x04_CM006_T04_BCC_D1_x_Vs_x04_CM006_N05_Saliva_D1_x_twicefiltered_TvN	5	0.0936437
XP-V	x04_CM006_T04_BCC_D1_x_Vs_x04_CM006_N05_Saliva_D1_x_twicefiltered_TvN	6	0.0745085
XP-V	x04_CM006_T04_BCC_D1_x_Vs_x04_CM006_N05_Saliva_D1_x_twicefiltered_TvN	7	0.0622501
XP-V	x04_CM006_T04_BCC_D1_x_Vs_x04_CM006_N05_Saliva_D1_x_twicefiltered_TvN	8	0.0434685
XP-V	x04_CM008_T02_BCC_D1_x_Vs_x04_CM008_N04_Saliva_D1_x_twicefiltered_TvN	1	0.243835
XP-V	x04_CM008_T02_BCC_D1_x_Vs_x04_CM008_N04_Saliva_D1_x_twicefiltered_TvN	2	0.192451
XP-V	x04_CM008_T02_BCC_D1_x_Vs_x04_CM008_N04_Saliva_D1_x_twicefiltered_TvN	3	0.154597
XP-V	x04_CM008_T02_BCC_D1_x_Vs_x04_CM008_N04_Saliva_D1_x_twicefiltered_TvN	4	0.117931
XP-V	x04_CM008_T02_BCC_D1_x_Vs_x04_CM008_N04_Saliva_D1_x_twicefiltered_TvN	5	0.0990931
XP-V	x04_CM008_T02_BCC_D1_x_Vs_x04_CM008_N04_Saliva_D1_x_twicefiltered_TvN	6	0.0787793
XP-V	x04_CM008_T02_BCC_D1_x_Vs_x04_CM008_N04_Saliva_D1_x_twicefiltered_TvN	7	0.0658436
XP-V	x04_CM008_T02_BCC_D1_x_Vs_x04_CM008_N04_Saliva_D1_x_twicefiltered_TvN	8	0.0474699
XP-V	x04_CM008_T03_BCC_D1_x_Vs_x04_CM008_N04_Saliva_D1_x_twicefiltered_TvN	1	0.24838
XP-V	x04_CM008_T03_BCC_D1_x_Vs_x04_CM008_N04_Saliva_D1_x_twicefiltered_TvN	2	0.19427
XP-V	x04_CM008_T03_BCC_D1_x_Vs_x04_CM008_N04_Saliva_D1_x_twicefiltered_TvN	3	0.150839
XP-V	x04_CM008_T03_BCC_D1_x_Vs_x04_CM008_N04_Saliva_D1_x_twicefiltered_TvN	4	0.116896
XP-V	x04_CM008_T03_BCC_D1_x_Vs_x04_CM008_N04_Saliva_D1_x_twicefiltered_TvN	5	0.0950543
XP-V	x04_CM008_T03_BCC_D1_x_Vs_x04_CM008_N04_Saliva_D1_x_twicefiltered_TvN	6	0.0787021
XP-V	x04_CM008_T03_BCC_D1_x_Vs_x04_CM008_N04_Saliva_D1_x_twicefiltered_TvN	7	0.0668548
XP-V	x04_CM008_T03_BCC_D1_x_Vs_x04_CM008_N04_Saliva_D1_x_twicefiltered_TvN	8	0.0490029
XP-V	x04_CM011_T01_BCC_D1_x_Vs_x04_CM011_N04_Saliva_D1_x_twicefiltered_TvN	1	0.251613
XP-V	x04_CM011_T01_BCC_D1_x_Vs_x04_CM011_N04_Saliva_D1_x_twicefiltered_TvN	2	0.196243
XP-V	x04_CM011_T01_BCC_D1_x_Vs_x04_CM011_N04_Saliva_D1_x_twicefiltered_TvN	3	0.153783
XP-V	x04_CM011_T01_BCC_D1_x_Vs_x04_CM011_N04_Saliva_D1_x_twicefiltered_TvN	4	0.120507
XP-V	x04_CM011_T01_BCC_D1_x_Vs_x04_CM011_N04_Saliva_D1_x_twicefiltered_TvN	5	0.0938307
XP-V	x04_CM011_T01_BCC_D1_x_Vs_x04_CM011_N04_Saliva_D1_x_twicefiltered_TvN	6	0.0760789
XP-V	x04_CM011_T01_BCC_D1_x_Vs_x04_CM011_N04_Saliva_D1_x_twicefiltered_TvN	7	0.0627813
XP-V	x04_CM011_T01_BCC_D1_x_Vs_x04_CM011_N04_Saliva_D1_x_twicefiltered_TvN	8	0.0451631
XP-V	x04_CM011_T03_BCC_D1_x_Vs_x04_CM011_N04_Saliva_D1_x_twicefiltered_TvN	1	0.240205
XP-V	x04_CM011_T03_BCC_D1_x_Vs_x04_CM011_N04_Saliva_D1_x_twicefiltered_TvN	2	0.197259
XP-V	x04_CM011_T03_BCC_D1_x_Vs_x04_CM011_N04_Saliva_D1_x_twicefiltered_TvN	3	0.15195
XP-V	x04_CM011_T03_BCC_D1_x_Vs_x04_CM011_N04_Saliva_D1_x_twicefiltered_TvN	4	0.120447
XP-V	x04_CM011_T03_BCC_D1_x_Vs_x04_CM011_N04_Saliva_D1_x_twicefiltered_TvN	5	0.0982749
XP-V	x04_CM011_T03_BCC_D1_x_Vs_x04_CM011_N04_Saliva_D1_x_twicefiltered_TvN	6	0.0795611
XP-V	x04_CM011_T03_BCC_D1_x_Vs_x04_CM011_N04_Saliva_D1_x_twicefiltered_TvN	7	0.065241
XP-V	x04_CM011_T03_BCC_D1_x_Vs_x04_CM011_N04_Saliva_D1_x_twicefiltered_TvN	8	0.0470619
XP-A	x04_CN001_T02_BCC_prob_final	1	0.143175
XP-A	x04_CN001_T02_BCC_prob_final	2	0.132222
XP-A	x04_CN001_T02_BCC_prob_final	3	0.127276
XP-A	x04_CN001_T02_BCC_prob_final	4	0.127038
XP-A	x04_CN001_T02_BCC_prob_final	5	0.124108
XP-A	x04_CN001_T02_BCC_prob_final	6	0.118517
XP-A	x04_CN001_T02_BCC_prob_final	7	0.112168
XP-A	x04_CN001_T02_BCC_prob_final	8	0.115495
XP-A	x04_CN001_T03_SCC_prob_final	1	0.122457
XP-A	x04_CN001_T03_SCC_prob_final	2	0.129489
XP-A	x04_CN001_T03_SCC_prob_final	3	0.129158
XP-A	x04_CN001_T03_SCC_prob_final	4	0.129455
XP-A	x04_CN001_T03_SCC_prob_final	5	0.127533
XP-A	x04_CN001_T03_SCC_prob_final	6	0.128374
XP-A	x04_CN001_T03_SCC_prob_final	7	0.122733
XP-A	x04_CN001_T03_SCC_prob_final	8	0.110802
XP-V	x04_CR006_T01_BCC_D1_00x_Vs_x04_CR006_N02_SKIN_D1_00x_twicefiltered_TvN	1	0.257169
XP-V	x04_CR006_T01_BCC_D1_00x_Vs_x04_CR006_N02_SKIN_D1_00x_twicefiltered_TvN	2	0.198335
XP-V	x04_CR006_T01_BCC_D1_00x_Vs_x04_CR006_N02_SKIN_D1_00x_twicefiltered_TvN	3	0.146748
XP-V	x04_CR006_T01_BCC_D1_00x_Vs_x04_CR006_N02_SKIN_D1_00x_twicefiltered_TvN	4	0.114077
XP-V	x04_CR006_T01_BCC_D1_00x_Vs_x04_CR006_N02_SKIN_D1_00x_twicefiltered_TvN	5	0.092243
XP-V	x04_CR006_T01_BCC_D1_00x_Vs_x04_CR006_N02_SKIN_D1_00x_twicefiltered_TvN	6	0.0773502
XP-V	x04_CR006_T01_BCC_D1_00x_Vs_x04_CR006_N02_SKIN_D1_00x_twicefiltered_TvN	7	0.0651947
XP-V	x04_CR006_T01_BCC_D1_00x_Vs_x04_CR006_N02_SKIN_D1_00x_twicefiltered_TvN	8	0.0488825
XP-V	x04_CR007_T01_BCC_D1_00x_Vs_x04_CR007_N02_SKIN_D1_00x_twicefiltered_TvN	1	0.245348
XP-V	x04_CR007_T01_BCC_D1_00x_Vs_x04_CR007_N02_SKIN_D1_00x_twicefiltered_TvN	2	0.205001
XP-V	x04_CR007_T01_BCC_D1_00x_Vs_x04_CR007_N02_SKIN_D1_00x_twicefiltered_TvN	3	0.159234
XP-V	x04_CR007_T01_BCC_D1_00x_Vs_x04_CR007_N02_SKIN_D1_00x_twicefiltered_TvN	4	0.132553
XP-V	x04_CR007_T01_BCC_D1_00x_Vs_x04_CR007_N02_SKIN_D1_00x_twicefiltered_TvN	5	0.101538
XP-V	x04_CR007_T01_BCC_D1_00x_Vs_x04_CR007_N02_SKIN_D1_00x_twicefiltered_TvN	6	0.0685049
XP-V	x04_CR007_T01_BCC_D1_00x_Vs_x04_CR007_N02_SKIN_D1_00x_twicefiltered_TvN	7	0.0547244
XP-V	x04_CR007_T01_BCC_D1_00x_Vs_x04_CR007_N02_SKIN_D1_00x_twicefiltered_TvN	8	0.0330965
XP-C	x04_HF001_T01_SCC_prob_final	1	0.19211
XP-C	x04_HF001_T01_SCC_prob_final	2	0.168125
XP-C	x04_HF001_T01_SCC_prob_final	3	0.151079
XP-C	x04_HF001_T01_SCC_prob_final	4	0.132725
XP-C	x04_HF001_T01_SCC_prob_final	5	0.11264
XP-C	x04_HF001_T01_SCC_prob_final	6	0.0993164
XP-C	x04_HF001_T01_SCC_prob_final	7	0.0882358
XP-C	x04_HF001_T01_SCC_prob_final	8	0.0557686
XP-E	x04_HF002_T01_SCC_prob_final	1	0.225706
XP-E	x04_HF002_T01_SCC_prob_final	2	0.200481
XP-E	x04_HF002_T01_SCC_prob_final	3	0.159388
XP-E	x04_HF002_T01_SCC_prob_final	4	0.123354
XP-E	x04_HF002_T01_SCC_prob_final	5	0.0978251
XP-E	x04_HF002_T01_SCC_prob_final	6	0.0816498
XP-E	x04_HF002_T01_SCC_prob_final	7	0.0642912
XP-E	x04_HF002_T01_SCC_prob_final	8	0.047304
XP-D	x04_HF006_T02_BCC_prob_final	1	0.158165
XP-D	x04_HF006_T02_BCC_prob_final	2	0.142923
XP-D	x04_HF006_T02_BCC_prob_final	3	0.129394
XP-D	x04_HF006_T02_BCC_prob_final	4	0.115994
XP-D	x04_HF006_T02_BCC_prob_final	5	0.114147
XP-D	x04_HF006_T02_BCC_prob_final	6	0.110182
XP-D	x04_HF006_T02_BCC_prob_final	7	0.107587
XP-D	x04_HF006_T02_BCC_prob_final	8	0.121609
XP-D	x04_HF008_T01_cSCC_prob_final	1	0.122327
XP-D	x04_HF008_T01_cSCC_prob_final	2	0.120666
XP-D	x04_HF008_T01_cSCC_prob_final	3	0.119517
XP-D	x04_HF008_T01_cSCC_prob_final	4	0.120119
XP-D	x04_HF008_T01_cSCC_prob_final	5	0.123778
XP-D	x04_HF008_T01_cSCC_prob_final	6	0.129185
XP-D	x04_HF008_T01_cSCC_prob_final	7	0.129516
XP-D	x04_HF008_T01_cSCC_prob_final	8	0.134893
XP-C	x04_HF010_T01_BCC_prob_final	1	0.169084
XP-C	x04_HF010_T01_BCC_prob_final	2	0.157563
XP-C	x04_HF010_T01_BCC_prob_final	3	0.14366
XP-C	x04_HF010_T01_BCC_prob_final	4	0.127487
XP-C	x04_HF010_T01_BCC_prob_final	5	0.117566
XP-C	x04_HF010_T01_BCC_prob_final	6	0.106374
XP-C	x04_HF010_T01_BCC_prob_final	7	0.0964653
XP-C	x04_HF010_T01_BCC_prob_final	8	0.0818008
XP-E	x04_SA001_T02_MEL_prob_final	1	0.222997
XP-E	x04_SA001_T02_MEL_prob_final	2	0.199882
XP-E	x04_SA001_T02_MEL_prob_final	3	0.160721
XP-E	x04_SA001_T02_MEL_prob_final	4	0.12745
XP-E	x04_SA001_T02_MEL_prob_final	5	0.101956
XP-E	x04_SA001_T02_MEL_prob_final	6	0.0799239
XP-E	x04_SA001_T02_MEL_prob_final	7	0.0631081
XP-E	x04_SA001_T02_MEL_prob_final	8	0.0439621
XP-E	x04_SA001_T03_BCC_prob_final	1	0.256889
XP-E	x04_SA001_T03_BCC_prob_final	2	0.200226
XP-E	x04_SA001_T03_BCC_prob_final	3	0.153082
XP-E	x04_SA001_T03_BCC_prob_final	4	0.115453
XP-E	x04_SA001_T03_BCC_prob_final	5	0.0928265
XP-E	x04_SA001_T03_BCC_prob_final	6	0.0747519
XP-E	x04_SA001_T03_BCC_prob_final	7	0.0610092
XP-E	x04_SA001_T03_BCC_prob_final	8	0.0457613
XP-E	x04_SA001_T04_BCC_prob_final	1	0.214985
XP-E	x04_SA001_T04_BCC_prob_final	2	0.173602
XP-E	x04_SA001_T04_BCC_prob_final	3	0.137873
XP-E	x04_SA001_T04_BCC_prob_final	4	0.117281
XP-E	x04_SA001_T04_BCC_prob_final	5	0.103848
XP-E	x04_SA001_T04_BCC_prob_final	6	0.0921343
XP-E	x04_SA001_T04_BCC_prob_final	7	0.0866996
XP-E	x04_SA001_T04_BCC_prob_final	8	0.0735768
XP-C	x04_SA006_T01_cSCC_prob_final	1	0.144023
XP-C	x04_SA006_T01_cSCC_prob_final	2	0.13689
XP-C	x04_SA006_T01_cSCC_prob_final	3	0.131753
XP-C	x04_SA006_T01_cSCC_prob_final	4	0.124798
XP-C	x04_SA006_T01_cSCC_prob_final	5	0.123645
XP-C	x04_SA006_T01_cSCC_prob_final	6	0.115236
XP-C	x04_SA006_T01_cSCC_prob_final	7	0.115565
XP-C	x04_SA006_T01_cSCC_prob_final	8	0.10809
XP-E	x04_TP001_T01_NMSC_D1_x_Vs_x04_TP001_N06_Saliva_D1_x_twicefiltered_TvN	1	0.20395
XP-E	x04_TP001_T01_NMSC_D1_x_Vs_x04_TP001_N06_Saliva_D1_x_twicefiltered_TvN	2	0.184491
XP-E	x04_TP001_T01_NMSC_D1_x_Vs_x04_TP001_N06_Saliva_D1_x_twicefiltered_TvN	3	0.160425
XP-E	x04_TP001_T01_NMSC_D1_x_Vs_x04_TP001_N06_Saliva_D1_x_twicefiltered_TvN	4	0.130189
XP-E	x04_TP001_T01_NMSC_D1_x_Vs_x04_TP001_N06_Saliva_D1_x_twicefiltered_TvN	5	0.107236
XP-E	x04_TP001_T01_NMSC_D1_x_Vs_x04_TP001_N06_Saliva_D1_x_twicefiltered_TvN	6	0.0880635
XP-E	x04_TP001_T01_NMSC_D1_x_Vs_x04_TP001_N06_Saliva_D1_x_twicefiltered_TvN	7	0.0721551
XP-E	x04_TP001_T01_NMSC_D1_x_Vs_x04_TP001_N06_Saliva_D1_x_twicefiltered_TvN	8	0.0534908
XP-E	x04_TP001_T03_NMSC_D1_x_Vs_x04_TP001_N06_Saliva_D1_x_twicefiltered_TvN	1	0.219249
XP-E	x04_TP001_T03_NMSC_D1_x_Vs_x04_TP001_N06_Saliva_D1_x_twicefiltered_TvN	2	0.192952
XP-E	x04_TP001_T03_NMSC_D1_x_Vs_x04_TP001_N06_Saliva_D1_x_twicefiltered_TvN	3	0.158321
XP-E	x04_TP001_T03_NMSC_D1_x_Vs_x04_TP001_N06_Saliva_D1_x_twicefiltered_TvN	4	0.125334
XP-E	x04_TP001_T03_NMSC_D1_x_Vs_x04_TP001_N06_Saliva_D1_x_twicefiltered_TvN	5	0.101554
XP-E	x04_TP001_T03_NMSC_D1_x_Vs_x04_TP001_N06_Saliva_D1_x_twicefiltered_TvN	6	0.0824716
XP-E	x04_TP001_T03_NMSC_D1_x_Vs_x04_TP001_N06_Saliva_D1_x_twicefiltered_TvN	7	0.0692566
XP-E	x04_TP001_T03_NMSC_D1_x_Vs_x04_TP001_N06_Saliva_D1_x_twicefiltered_TvN	8	0.0508611
XP-E	x04_TP001_T04_NMSC_D1_x_Vs_x04_TP001_N06_Saliva_D1_x_twicefiltered_TvN	1	0.200684
XP-E	x04_TP001_T04_NMSC_D1_x_Vs_x04_TP001_N06_Saliva_D1_x_twicefiltered_TvN	2	0.181243
XP-E	x04_TP001_T04_NMSC_D1_x_Vs_x04_TP001_N06_Saliva_D1_x_twicefiltered_TvN	3	0.157554
XP-E	x04_TP001_T04_NMSC_D1_x_Vs_x04_TP001_N06_Saliva_D1_x_twicefiltered_TvN	4	0.129906
XP-E	x04_TP001_T04_NMSC_D1_x_Vs_x04_TP001_N06_Saliva_D1_x_twicefiltered_TvN	5	0.10926
XP-E	x04_TP001_T04_NMSC_D1_x_Vs_x04_TP001_N06_Saliva_D1_x_twicefiltered_TvN	6	0.0899616
XP-E	x04_TP001_T04_NMSC_D1_x_Vs_x04_TP001_N06_Saliva_D1_x_twicefiltered_TvN	7	0.0755333
XP-E	x04_TP001_T04_NMSC_D1_x_Vs_x04_TP001_N06_Saliva_D1_x_twicefiltered_TvN	8	0.0558588
XP-E	x04_TP001_T05_NMSC_D1_x_merge_Vs_x04_TP001_N06_Saliva_D1_x_twicefiltered_TvN	1	0.247858
XP-E	x04_TP001_T05_NMSC_D1_x_merge_Vs_x04_TP001_N06_Saliva_D1_x_twicefiltered_TvN	2	0.205917
XP-E	x04_TP001_T05_NMSC_D1_x_merge_Vs_x04_TP001_N06_Saliva_D1_x_twicefiltered_TvN	3	0.156991
XP-E	x04_TP001_T05_NMSC_D1_x_merge_Vs_x04_TP001_N06_Saliva_D1_x_twicefiltered_TvN	4	0.119798
XP-E	x04_TP001_T05_NMSC_D1_x_merge_Vs_x04_TP001_N06_Saliva_D1_x_twicefiltered_TvN	5	0.0932579
XP-E	x04_TP001_T05_NMSC_D1_x_merge_Vs_x04_TP001_N06_Saliva_D1_x_twicefiltered_TvN	6	0.074585
XP-E	x04_TP001_T05_NMSC_D1_x_merge_Vs_x04_TP001_N06_Saliva_D1_x_twicefiltered_TvN	7	0.0616987
XP-E	x04_TP001_T05_NMSC_D1_x_merge_Vs_x04_TP001_N06_Saliva_D1_x_twicefiltered_TvN	8	0.039894
XP-E	x04_TP002_T02_NMSC_D1_x_4_seq_merged_Vs_x04_TP002_N05_Saliva_D1_x_twicefiltered_TvN	1	0.314436
XP-E	x04_TP002_T02_NMSC_D1_x_4_seq_merged_Vs_x04_TP002_N05_Saliva_D1_x_twicefiltered_TvN	2	0.230536
XP-E	x04_TP002_T02_NMSC_D1_x_4_seq_merged_Vs_x04_TP002_N05_Saliva_D1_x_twicefiltered_TvN	3	0.150408
XP-E	x04_TP002_T02_NMSC_D1_x_4_seq_merged_Vs_x04_TP002_N05_Saliva_D1_x_twicefiltered_TvN	4	0.105954
XP-E	x04_TP002_T02_NMSC_D1_x_4_seq_merged_Vs_x04_TP002_N05_Saliva_D1_x_twicefiltered_TvN	5	0.0795633
XP-E	x04_TP002_T02_NMSC_D1_x_4_seq_merged_Vs_x04_TP002_N05_Saliva_D1_x_twicefiltered_TvN	6	0.0540941
XP-E	x04_TP002_T02_NMSC_D1_x_4_seq_merged_Vs_x04_TP002_N05_Saliva_D1_x_twicefiltered_TvN	7	0.0402138
XP-E	x04_TP002_T02_NMSC_D1_x_4_seq_merged_Vs_x04_TP002_N05_Saliva_D1_x_twicefiltered_TvN	8	0.0247947
XP-E	x04_TP002_T03_NMSC_D1_x_Vs_x04_TP002_N05_Saliva_D1_x_twicefiltered_TvN	1	0.200711
XP-E	x04_TP002_T03_NMSC_D1_x_Vs_x04_TP002_N05_Saliva_D1_x_twicefiltered_TvN	2	0.18136
XP-E	x04_TP002_T03_NMSC_D1_x_Vs_x04_TP002_N05_Saliva_D1_x_twicefiltered_TvN	3	0.153995
XP-E	x04_TP002_T03_NMSC_D1_x_Vs_x04_TP002_N05_Saliva_D1_x_twicefiltered_TvN	4	0.127327
XP-E	x04_TP002_T03_NMSC_D1_x_Vs_x04_TP002_N05_Saliva_D1_x_twicefiltered_TvN	5	0.105464
XP-E	x04_TP002_T03_NMSC_D1_x_Vs_x04_TP002_N05_Saliva_D1_x_twicefiltered_TvN	6	0.0901026
XP-E	x04_TP002_T03_NMSC_D1_x_Vs_x04_TP002_N05_Saliva_D1_x_twicefiltered_TvN	7	0.07976
XP-E	x04_TP002_T03_NMSC_D1_x_Vs_x04_TP002_N05_Saliva_D1_x_twicefiltered_TvN	8	0.0612809
XP-A	x05_CN001_T01_BCC_prob_final	1	0.18317
XP-A	x05_CN001_T01_BCC_prob_final	2	0.158351
XP-A	x05_CN001_T01_BCC_prob_final	3	0.140231
XP-A	x05_CN001_T01_BCC_prob_final	4	0.135193
XP-A	x05_CN001_T01_BCC_prob_final	5	0.11625
XP-A	x05_CN001_T01_BCC_prob_final	6	0.101428
XP-A	x05_CN001_T01_BCC_prob_final	7	0.0956402
XP-A	x05_CN001_T01_BCC_prob_final	8	0.0697368

## Sheet: Fig. 2b
Group	Sample	interval	Normalised_mutation_rate
BCC	CPCT02030459T_Vs_CPCT02030459R_twicefiltered_TvN	4	0.31088
BCC	CPCT02030459T_Vs_CPCT02030459R_twicefiltered_TvN	3	0.259339
BCC	CPCT02030459T_Vs_CPCT02030459R_twicefiltered_TvN	2	0.19712
BCC	CPCT02030459T_Vs_CPCT02030459R_twicefiltered_TvN	1	0.232661
BCC	CPCT02030459TII_Vs_CPCT02030459R_twicefiltered_TvN	1	0.220213
BCC	CPCT02030459TII_Vs_CPCT02030459R_twicefiltered_TvN	4	0.309203
BCC	CPCT02030459TII_Vs_CPCT02030459R_twicefiltered_TvN	3	0.271396
BCC	CPCT02030459TII_Vs_CPCT02030459R_twicefiltered_TvN	2	0.199188
SCC	CPCT02050105T_Vs_CPCT02050105R_twicefiltered_TvN	1	0.192543
SCC	CPCT02050105T_Vs_CPCT02050105R_twicefiltered_TvN	2	0.190599
SCC	CPCT02050105T_Vs_CPCT02050105R_twicefiltered_TvN	3	0.265803
SCC	CPCT02050105T_Vs_CPCT02050105R_twicefiltered_TvN	4	0.351055
SCC	CPCT02060041T_Vs_CPCT02060041R_twicefiltered_TvN	3	0.28635
SCC	CPCT02060041T_Vs_CPCT02060041R_twicefiltered_TvN	1	0.185532
SCC	CPCT02060041T_Vs_CPCT02060041R_twicefiltered_TvN	2	0.186815
SCC	CPCT02060041T_Vs_CPCT02060041R_twicefiltered_TvN	4	0.341303
BCC	CPCT02060043T_Vs_CPCT02060043R_twicefiltered_TvN	2	0.20534
BCC	CPCT02060043T_Vs_CPCT02060043R_twicefiltered_TvN	4	0.325772
BCC	CPCT02060043T_Vs_CPCT02060043R_twicefiltered_TvN	1	0.198711
BCC	CPCT02060043T_Vs_CPCT02060043R_twicefiltered_TvN	3	0.270177
BCC	CPCT02080205T_Vs_CPCT02080205R_twicefiltered_TvN	2	0.18263
BCC	CPCT02080205T_Vs_CPCT02080205R_twicefiltered_TvN	1	0.173548
BCC	CPCT02080205T_Vs_CPCT02080205R_twicefiltered_TvN	3	0.284703
BCC	CPCT02080205T_Vs_CPCT02080205R_twicefiltered_TvN	4	0.359119
SCC	CPCT02080234T_Vs_CPCT02080234R_twicefiltered_TvN	2	0.172293
SCC	CPCT02080234T_Vs_CPCT02080234R_twicefiltered_TvN	4	0.387515
SCC	CPCT02080234T_Vs_CPCT02080234R_twicefiltered_TvN	1	0.156415
SCC	CPCT02080234T_Vs_CPCT02080234R_twicefiltered_TvN	3	0.283777
BCC	CPCT02300042T_Vs_CPCT02300042R_twicefiltered_TvN	2	0.195132
BCC	CPCT02300042T_Vs_CPCT02300042R_twicefiltered_TvN	1	0.197848
BCC	CPCT02300042T_Vs_CPCT02300042R_twicefiltered_TvN	4	0.332606
BCC	CPCT02300042T_Vs_CPCT02300042R_twicefiltered_TvN	3	0.274413
SCC	CSCC_0002_M1	4	0.402271
SCC	CSCC_0002_M1	1	0.154174
SCC	CSCC_0002_M1	3	0.289973
SCC	CSCC_0002_M1	2	0.153582
SCC	CSCC_0003_M1	1	0.169938
SCC	CSCC_0003_M1	3	0.28639
SCC	CSCC_0003_M1	4	0.373153
SCC	CSCC_0003_M1	2	0.170518
SCC	CSCC_0004_M1	1	0.194331
SCC	CSCC_0004_M1	2	0.171293
SCC	CSCC_0004_M1	3	0.287805
SCC	CSCC_0004_M1	4	0.346571
SCC	CSCC_0005_M1	4	0.378297
SCC	CSCC_0005_M1	1	0.168175
SCC	CSCC_0005_M1	2	0.167631
SCC	CSCC_0005_M1	3	0.285897
SCC	CSCC_0006_M1	2	0.202438
SCC	CSCC_0006_M1	1	0.197863
SCC	CSCC_0006_M1	4	0.319964
SCC	CSCC_0006_M1	3	0.279734
SCC	CSCC_0007_M1	4	0.363917
SCC	CSCC_0007_M1	3	0.273483
SCC	CSCC_0007_M1	2	0.183481
SCC	CSCC_0007_M1	1	0.179118
SCC	CSCC_0008_M1	1	0.180023
SCC	CSCC_0008_M1	4	0.35524
SCC	CSCC_0008_M1	3	0.288267
SCC	CSCC_0008_M1	2	0.176471
SCC	CSCC_0009_M1	1	0.180325
SCC	CSCC_0009_M1	2	0.17506
SCC	CSCC_0009_M1	3	0.287022
SCC	CSCC_0009_M1	4	0.357593
SCC	CSCC_0010_M1	3	0.286177
SCC	CSCC_0010_M1	1	0.168691
SCC	CSCC_0010_M1	2	0.168494
SCC	CSCC_0010_M1	4	0.376639
SCC	CSCC_0011_M1	1	0.168994
SCC	CSCC_0011_M1	4	0.377122
SCC	CSCC_0011_M1	2	0.169599
SCC	CSCC_0011_M1	3	0.284286
SCC	CSCC_0012_M1	2	0.1743
SCC	CSCC_0012_M1	3	0.290954
SCC	CSCC_0012_M1	4	0.359492
SCC	CSCC_0012_M1	1	0.175254
SCC	CSCC_0013_M1	1	0.168817
SCC	CSCC_0013_M1	3	0.279401
SCC	CSCC_0013_M1	2	0.170525
SCC	CSCC_0013_M1	4	0.381258
SCC	CSCC_0014_M1	1	0.194997
SCC	CSCC_0014_M1	2	0.194787
SCC	CSCC_0014_M1	3	0.275611
SCC	CSCC_0014_M1	4	0.334605
BCC	DRUP01060009T_Vs_DRUP01060009R_twicefiltered_TvN	4	0.332328
BCC	DRUP01060009T_Vs_DRUP01060009R_twicefiltered_TvN	2	0.207242
BCC	DRUP01060009T_Vs_DRUP01060009R_twicefiltered_TvN	3	0.269289
BCC	DRUP01060009T_Vs_DRUP01060009R_twicefiltered_TvN	1	0.191141
BCC	DRUP01060021T_Vs_DRUP01060021R_twicefiltered_TvN	4	0.351289
BCC	DRUP01060021T_Vs_DRUP01060021R_twicefiltered_TvN	2	0.182661
BCC	DRUP01060021T_Vs_DRUP01060021R_twicefiltered_TvN	1	0.182565
BCC	DRUP01060021T_Vs_DRUP01060021R_twicefiltered_TvN	3	0.283485
BCC	DRUP01080021T_Vs_DRUP01080021R_twicefiltered_TvN	2	0.182699
BCC	DRUP01080021T_Vs_DRUP01080021R_twicefiltered_TvN	3	0.284234
BCC	DRUP01080021T_Vs_DRUP01080021R_twicefiltered_TvN	4	0.360173
BCC	DRUP01080021T_Vs_DRUP01080021R_twicefiltered_TvN	1	0.172894
SCC	DRUP01080022T_Vs_DRUP01080022R_twicefiltered_TvN	4	0.386826
SCC	DRUP01080022T_Vs_DRUP01080022R_twicefiltered_TvN	2	0.172498
SCC	DRUP01080022T_Vs_DRUP01080022R_twicefiltered_TvN	1	0.156691
SCC	DRUP01080022T_Vs_DRUP01080022R_twicefiltered_TvN	3	0.283985
SCC	DRUP01230001T_Vs_DRUP01230001R_twicefiltered_TvN	3	0.279316
SCC	DRUP01230001T_Vs_DRUP01230001R_twicefiltered_TvN	2	0.204796
SCC	DRUP01230001T_Vs_DRUP01230001R_twicefiltered_TvN	1	0.204474
SCC	DRUP01230001T_Vs_DRUP01230001R_twicefiltered_TvN	4	0.311415
XP-C	PD37450a	1	0.217631
XP-C	PD37450a	4	0.297943
XP-C	PD37450a	3	0.266464
XP-C	PD37450a	2	0.217962
XP-D	RC12-032T_Vs_RC12-032N_twicefiltered_TvN	1	0.244624
XP-D	RC12-032T_Vs_RC12-032N_twicefiltered_TvN	2	0.247413
XP-D	RC12-032T_Vs_RC12-032N_twicefiltered_TvN	4	0.25249
XP-D	RC12-032T_Vs_RC12-032N_twicefiltered_TvN	3	0.255473
MEL	SP124302	1	0.16379
MEL	SP124302	2	0.171918
MEL	SP124302	3	0.287553
MEL	SP124302	4	0.376739
MEL	SP124305	2	0.160875
MEL	SP124305	4	0.37154
MEL	SP124305	1	0.15844
MEL	SP124305	3	0.309146
MEL	SP124307	1	0.157889
MEL	SP124307	3	0.281613
MEL	SP124307	2	0.172135
MEL	SP124307	4	0.388363
MEL	SP124311	2	0.17342
MEL	SP124311	3	0.294335
MEL	SP124311	1	0.168229
MEL	SP124311	4	0.364015
MEL	SP124316	4	0.378227
MEL	SP124316	2	0.163235
MEL	SP124316	1	0.162087
MEL	SP124316	3	0.296451
MEL	SP124319	1	0.161143
MEL	SP124319	2	0.174586
MEL	SP124319	3	0.283116
MEL	SP124319	4	0.381155
MEL	SP124326	2	0.180146
MEL	SP124326	1	0.177989
MEL	SP124326	4	0.365472
MEL	SP124326	3	0.276393
MEL	SP124329	2	0.152163
MEL	SP124329	1	0.162126
MEL	SP124329	4	0.388966
MEL	SP124329	3	0.296745
MEL	SP124333	2	0.155004
MEL	SP124333	3	0.302746
MEL	SP124333	4	0.379476
MEL	SP124333	1	0.162774
MEL	SP124334	2	0.158814
MEL	SP124334	3	0.295734
MEL	SP124334	1	0.153573
MEL	SP124334	4	0.391879
MEL	SP124362	3	0.293339
MEL	SP124362	2	0.160852
MEL	SP124362	1	0.147783
MEL	SP124362	4	0.398026
MEL	SP124364	1	0.171345
MEL	SP124364	4	0.366184
MEL	SP124364	3	0.289487
MEL	SP124364	2	0.172985
MEL	SP124365	2	0.170292
MEL	SP124365	1	0.171525
MEL	SP124365	4	0.365686
MEL	SP124365	3	0.292497
MEL	SP124367	1	0.170582
MEL	SP124367	2	0.180442
MEL	SP124367	3	0.283416
MEL	SP124367	4	0.36556
MEL	SP124369	3	0.30118
MEL	SP124369	4	0.364416
MEL	SP124369	1	0.158065
MEL	SP124369	2	0.176339
MEL	SP124372	1	0.166994
MEL	SP124372	3	0.293031
MEL	SP124372	2	0.172054
MEL	SP124372	4	0.367922
MEL	SP124376	2	0.163872
MEL	SP124376	3	0.29837
MEL	SP124376	1	0.177366
MEL	SP124376	4	0.360392
MEL	SP124377	1	0.189196
MEL	SP124377	3	0.291882
MEL	SP124377	2	0.17861
MEL	SP124377	4	0.340312
MEL	SP124380	1	0.155017
MEL	SP124380	2	0.161532
MEL	SP124380	3	0.28331
MEL	SP124380	4	0.400141
MEL	SP124382	2	0.188505
MEL	SP124382	1	0.184171
MEL	SP124382	4	0.346318
MEL	SP124382	3	0.281006
MEL	SP124384	2	0.190184
MEL	SP124384	1	0.184574
MEL	SP124384	4	0.333636
MEL	SP124384	3	0.291606
MEL	SP124386	2	0.165824
MEL	SP124386	3	0.296046
MEL	SP124386	4	0.379977
MEL	SP124386	1	0.158152
MEL	SP124389	2	0.160049
MEL	SP124389	3	0.297865
MEL	SP124389	1	0.169765
MEL	SP124389	4	0.372321
MEL	SP124394	3	0.285307
MEL	SP124394	2	0.166774
MEL	SP124394	1	0.161124
MEL	SP124394	4	0.386795
MEL	SP124396	1	0.16684
MEL	SP124396	4	0.349811
MEL	SP124396	3	0.308308
MEL	SP124396	2	0.17504
MEL	SP124399	2	0.174468
MEL	SP124399	1	0.165112
MEL	SP124399	4	0.377411
MEL	SP124399	3	0.28301
MEL	SP124401	1	0.168854
MEL	SP124401	2	0.178672
MEL	SP124401	3	0.286042
MEL	SP124401	4	0.366432
MEL	SP124406	3	0.287489
MEL	SP124406	4	0.365962
MEL	SP124406	1	0.172552
MEL	SP124406	2	0.173998
MEL	SP124409	2	0.151074
MEL	SP124409	1	0.157206
MEL	SP124409	3	0.293665
MEL	SP124409	4	0.398055
MEL	SP124412	1	0.160535
MEL	SP124412	2	0.159269
MEL	SP124412	3	0.303529
MEL	SP124412	4	0.376667
MEL	SP124415	1	0.158722
MEL	SP124415	2	0.171747
MEL	SP124415	4	0.381763
MEL	SP124415	3	0.287768
MEL	SP124418	1	0.130069
MEL	SP124418	2	0.145134
MEL	SP124418	3	0.311375
MEL	SP124418	4	0.413422
MEL	SP124420	1	0.157072
MEL	SP124420	3	0.307458
MEL	SP124420	4	0.37093
MEL	SP124420	2	0.164539
MEL	SP124423	1	0.135794
MEL	SP124423	3	0.308989
MEL	SP124423	2	0.15878
MEL	SP124423	4	0.396437
MEL	SP124425	3	0.290703
MEL	SP124425	4	0.37576
MEL	SP124425	2	0.164558
MEL	SP124425	1	0.168978
MEL	SP124428	3	0.289862
MEL	SP124428	2	0.176054
MEL	SP124428	1	0.163844
MEL	SP124428	4	0.37024
MEL	SP124431	3	0.285056
MEL	SP124431	4	0.361938
MEL	SP124431	1	0.174553
MEL	SP124431	2	0.178453
MEL	SP124434	1	0.15526
MEL	SP124434	2	0.175732
MEL	SP124434	4	0.377549
MEL	SP124434	3	0.29146
MEL	SP124436	2	0.157036
MEL	SP124436	3	0.29902
MEL	SP124436	1	0.138756
MEL	SP124436	4	0.405187
MEL	SP124439	2	0.171153
MEL	SP124439	3	0.286704
MEL	SP124439	4	0.390258
MEL	SP124439	1	0.151884
MEL	SP124444	3	0.275457
MEL	SP124444	4	0.375398
MEL	SP124444	2	0.185718
MEL	SP124444	1	0.163427
MEL	SP124447	2	0.172826
MEL	SP124447	4	0.366145
MEL	SP124447	1	0.166827
MEL	SP124447	3	0.294201
MEL	SP124449	2	0.154777
MEL	SP124449	3	0.30217
MEL	SP124449	4	0.388367
MEL	SP124449	1	0.154686
MEL	SP124452	1	0.174284
MEL	SP124452	3	0.288824
MEL	SP124452	2	0.164796
MEL	SP124452	4	0.372096
MEL	SP124454	1	0.171097
MEL	SP124454	2	0.170116
MEL	SP124454	3	0.298712
MEL	SP124454	4	0.360075
MEL	SP124456	1	0.162467
MEL	SP124456	3	0.306416
MEL	SP124456	2	0.165574
MEL	SP124456	4	0.365543
MEL	SP124458	1	0.174467
MEL	SP124458	3	0.285347
MEL	SP124458	2	0.181354
MEL	SP124458	4	0.358832
MEL	SP124460	1	0.159963
MEL	SP124460	3	0.29653
MEL	SP124460	4	0.383147
MEL	SP124460	2	0.160359
MEL	SP124462	4	0.374391
MEL	SP124462	3	0.292123
MEL	SP124462	1	0.164654
MEL	SP124462	2	0.168833
MEL	SP128037	4	0.387791
MEL	SP128037	3	0.289719
MEL	SP128037	1	0.159254
MEL	SP128037	2	0.163236
MEL	SP128069	1	0.167283
MEL	SP128069	2	0.175198
MEL	SP128069	4	0.36719
MEL	SP128069	3	0.290329
MEL	SP128089	3	0.290389
MEL	SP128089	2	0.175155
MEL	SP128089	1	0.173534
MEL	SP128089	4	0.360923
MEL	SP128094	2	0.165573
MEL	SP128094	3	0.296132
MEL	SP128094	4	0.371632
MEL	SP128094	1	0.166663
MEL	SP128097	4	0.365999
MEL	SP128097	3	0.309587
MEL	SP128097	2	0.171062
MEL	SP128097	1	0.153352
MEL	SP128114	2	0.165625
MEL	SP128114	4	0.375226
MEL	SP128114	1	0.166147
MEL	SP128114	3	0.293001
MEL	SP128116	2	0.163989
MEL	SP128116	3	0.285709
MEL	SP128116	4	0.38348
MEL	SP128116	1	0.166822
MEL	SP128122	1	0.152647
MEL	SP128122	2	0.148637
MEL	SP128122	4	0.407733
MEL	SP128122	3	0.290984
MEL	SP128129	1	0.163368
MEL	SP128129	2	0.161558
MEL	SP128129	3	0.303863
MEL	SP128129	4	0.371211
MEL	SP128133	1	0.180754
MEL	SP128133	3	0.288783
MEL	SP128133	2	0.168332
MEL	SP128133	4	0.362131
MEL	SP128137	1	0.175881
MEL	SP128137	3	0.304862
MEL	SP128137	2	0.159575
MEL	SP128137	4	0.359682
MEL	SP128146	1	0.150944
MEL	SP128146	3	0.315065
MEL	SP128146	4	0.388836
MEL	SP128146	2	0.145155
MEL	SP128150	4	0.351661
MEL	SP128150	3	0.279626
MEL	SP128150	1	0.18821
MEL	SP128150	2	0.180503
MEL	SP128159	4	0.389047
MEL	SP128159	3	0.29291
MEL	SP128159	1	0.152099
MEL	SP128159	2	0.165944
MEL	SP128166	1	0.163799
MEL	SP128166	2	0.15819
MEL	SP128166	4	0.375869
MEL	SP128166	3	0.302141
MEL	SP128172	3	0.306253
MEL	SP128172	2	0.157201
MEL	SP128172	1	0.149704
MEL	SP128172	4	0.386842
MEL	SP128182	2	0.167542
MEL	SP128182	3	0.295416
MEL	SP128182	4	0.370442
MEL	SP128182	1	0.1666
MEL	SP128191	4	0.404298
MEL	SP128191	3	0.279163
MEL	SP128191	2	0.160061
MEL	SP128191	1	0.156478
MEL	SP128303	2	0.181206
MEL	SP128303	3	0.287311
MEL	SP128303	1	0.169171
MEL	SP128303	4	0.362312
MEL	SP128308	2	0.174583
MEL	SP128308	3	0.279855
MEL	SP128308	4	0.374191
MEL	SP128308	1	0.171371
MEL	SP128316	1	0.160012
MEL	SP128316	2	0.163459
MEL	SP128316	3	0.303078
MEL	SP128316	4	0.373451
MEL	SP128330	1	0.148758
MEL	SP128330	3	0.312437
MEL	SP128330	2	0.164943
MEL	SP128330	4	0.373861
MEL	SP128340	1	0.174344
MEL	SP128340	2	0.176819
MEL	SP128340	4	0.359517
MEL	SP128340	3	0.28932
MEL	SP128347	2	0.146557
MEL	SP128347	1	0.144903
MEL	SP128347	4	0.408872
MEL	SP128347	3	0.299668
MEL	SP128521	1	0.162945
MEL	SP128521	4	0.364373
MEL	SP128521	2	0.178076
MEL	SP128521	3	0.294606
MEL	SP128529	4	0.358344
MEL	SP128529	3	0.298113
MEL	SP128529	1	0.169729
MEL	SP128529	2	0.173814
MEL	SP128572	4	0.383372
MEL	SP128572	2	0.159072
MEL	SP128572	1	0.171647
MEL	SP128572	3	0.285909
MEL	SP128601	2	0.169057
MEL	SP128601	3	0.30738
MEL	SP128601	1	0.169407
MEL	SP128601	4	0.354156
MEL	SP128608	3	0.299055
MEL	SP128608	4	0.368213
MEL	SP128608	1	0.164786
MEL	SP128608	2	0.167946
MEL	SP128616	1	0.161098
MEL	SP128616	3	0.29558
MEL	SP128616	4	0.37249
MEL	SP128616	2	0.170832
MEL	SP128625	4	0.362389
MEL	SP128625	3	0.309754
MEL	SP128625	2	0.181255
MEL	SP128625	1	0.146602
MEL	SP128639	3	0.292415
MEL	SP128639	2	0.167077
MEL	SP128639	4	0.379477
MEL	SP128639	1	0.161032
MEL	SP128642	3	0.288985
MEL	SP128642	4	0.375168
MEL	SP128642	2	0.164615
MEL	SP128642	1	0.171232
MEL	SP128658	1	0.158463
MEL	SP128658	2	0.167519
MEL	SP128658	4	0.37517
MEL	SP128658	3	0.298849
MEL	SP128672	1	0.15544
MEL	SP128672	2	0.177362
MEL	SP128672	3	0.306266
MEL	SP128672	4	0.360933
MEL	SP128678	2	0.178345
MEL	SP128678	1	0.176009
MEL	SP128678	4	0.352739
MEL	SP128678	3	0.292907
MEL	SP128691	1	0.155862
MEL	SP128691	2	0.185821
MEL	SP128691	4	0.355299
MEL	SP128691	3	0.303018
MEL	SP128705	1	0.159944
MEL	SP128705	2	0.152443
MEL	SP128705	4	0.396115
MEL	SP128705	3	0.291498
MEL	SP128718	4	0.394077
MEL	SP128718	2	0.16224
MEL	SP128718	3	0.283848
MEL	SP128718	1	0.159835
MEL	SP128751	4	0.365054
MEL	SP128751	2	0.165545
MEL	SP128751	1	0.167593
MEL	SP128751	3	0.301808
MEL	SP128757	2	0.169086
MEL	SP128757	3	0.302013
MEL	SP128757	1	0.17421
MEL	SP128757	4	0.354691
MEL	SP128774	4	0.383968
MEL	SP128774	3	0.292516
MEL	SP128774	1	0.1551
MEL	SP128774	2	0.168416
MEL	SP128781	1	0.167147
MEL	SP128781	3	0.28979
MEL	SP128781	4	0.37839
MEL	SP128781	2	0.164673
MEL	SP128789	4	0.358841
MEL	SP128789	3	0.296738
MEL	SP128789	2	0.17143
MEL	SP128789	1	0.172991
MEL	SP128799	3	0.31382
MEL	SP128799	2	0.174638
MEL	SP128799	4	0.340142
MEL	SP128799	1	0.171401
MEL	SP128818	3	0.304481
MEL	SP128818	4	0.380139
MEL	SP128818	2	0.160121
MEL	SP128818	1	0.155259
MEL	SP128829	1	0.173332
MEL	SP128829	2	0.167323
MEL	SP128829	3	0.304636
MEL	SP128829	4	0.354709
MEL	SP128843	1	0.169545
MEL	SP128843	2	0.175
MEL	SP128843	3	0.297455
MEL	SP128843	4	0.358
MEL	SP128868	2	0.159534
MEL	SP128868	1	0.152651
MEL	SP128868	4	0.394964
MEL	SP128868	3	0.292852
MEL	SP128878	1	0.171985
MEL	SP128878	2	0.183514
MEL	SP128878	4	0.354168
MEL	SP128878	3	0.290332
MEL	SP128945	1	0.168019
MEL	SP128945	2	0.167837
MEL	SP128945	4	0.366686
MEL	SP128945	3	0.297458
MEL	SP129025	4	0.385369
MEL	SP129025	2	0.172396
MEL	SP129025	3	0.277804
MEL	SP129025	1	0.16443
MEL	SP129071	4	0.373395
MEL	SP129071	2	0.17056
MEL	SP129071	1	0.146073
MEL	SP129071	3	0.309972
MEL	SP129103	2	0.175183
MEL	SP129103	3	0.285036
MEL	SP129103	1	0.171747
MEL	SP129103	4	0.368034
MEL	SP129119	4	0.372746
MEL	SP129119	3	0.288595
MEL	SP129119	1	0.172574
MEL	SP129119	2	0.166084
MEL	SP129134	1	0.150855
MEL	SP129134	3	0.310231
MEL	SP129134	4	0.392192
MEL	SP129134	2	0.146721
MEL	SP129177	4	0.364721
MEL	SP129177	3	0.291478
MEL	SP129177	2	0.170785
MEL	SP129177	1	0.173016
MEL	SP129200	3	0.293192
MEL	SP129200	4	0.383723
MEL	SP129200	2	0.16312
MEL	SP129200	1	0.159965
MEL	SP129215	3	0.297444
MEL	SP129215	4	0.352461
MEL	SP129215	1	0.171751
MEL	SP129215	2	0.178344
MEL	SP129230	4	0.402511
MEL	SP129230	1	0.153445
MEL	SP129230	2	0.154121
MEL	SP129230	3	0.289923
MEL	SP129257	4	0.367195
MEL	SP129257	1	0.159241
MEL	SP129257	2	0.181252
MEL	SP129257	3	0.292313
MEL	SP129272	2	0.173179
MEL	SP129272	1	0.163311
MEL	SP129272	3	0.297815
MEL	SP129272	4	0.365695
MEL	SP129280	1	0.159317
MEL	SP129280	3	0.294231
MEL	SP129280	2	0.167166
MEL	SP129280	4	0.379287
MEL	SP129287	2	0.195833
MEL	SP129287	1	0.168184
MEL	SP129287	3	0.294368
MEL	SP129287	4	0.341615
SCC	SRR2194555_Vs_SRR2194563_twicefiltered_TvN	1	0.18711
SCC	SRR2194555_Vs_SRR2194563_twicefiltered_TvN	3	0.278386
SCC	SRR2194555_Vs_SRR2194563_twicefiltered_TvN	2	0.191224
SCC	SRR2194555_Vs_SRR2194563_twicefiltered_TvN	4	0.34328
SCC	SRR2194556_Vs_SRR2194565_twicefiltered_TvN	3	0.287883
SCC	SRR2194556_Vs_SRR2194565_twicefiltered_TvN	2	0.179378
SCC	SRR2194556_Vs_SRR2194565_twicefiltered_TvN	4	0.348914
SCC	SRR2194556_Vs_SRR2194565_twicefiltered_TvN	1	0.183826
SCC	SRR2194557_Vs_SRR2194566_twicefiltered_TvN	1	0.188303
SCC	SRR2194557_Vs_SRR2194566_twicefiltered_TvN	3	0.281407
SCC	SRR2194557_Vs_SRR2194566_twicefiltered_TvN	2	0.184486
SCC	SRR2194557_Vs_SRR2194566_twicefiltered_TvN	4	0.345804
SCC	SRR2194559_Vs_SRR2194568_twicefiltered_TvN	1	0.183189
SCC	SRR2194559_Vs_SRR2194568_twicefiltered_TvN	2	0.176779
SCC	SRR2194559_Vs_SRR2194568_twicefiltered_TvN	4	0.370805
SCC	SRR2194559_Vs_SRR2194568_twicefiltered_TvN	3	0.269227
SCC	SRR2194560_Vs_SRR2194569_twicefiltered_TvN	1	0.164989
SCC	SRR2194560_Vs_SRR2194569_twicefiltered_TvN	4	0.388654
SCC	SRR2194560_Vs_SRR2194569_twicefiltered_TvN	2	0.179359
SCC	SRR2194560_Vs_SRR2194569_twicefiltered_TvN	3	0.266998
SCC	SRR2194561_Vs_SRR2194570_twicefiltered_TvN	4	0.393325
SCC	SRR2194561_Vs_SRR2194570_twicefiltered_TvN	1	0.148726
SCC	SRR2194561_Vs_SRR2194570_twicefiltered_TvN	3	0.298429
SCC	SRR2194561_Vs_SRR2194570_twicefiltered_TvN	2	0.15952
SCC	SRR2194562_Vs_SRR2194571_twicefiltered_TvN	1	0.189231
SCC	SRR2194562_Vs_SRR2194571_twicefiltered_TvN	4	0.353847
SCC	SRR2194562_Vs_SRR2194571_twicefiltered_TvN	3	0.287802
SCC	SRR2194562_Vs_SRR2194571_twicefiltered_TvN	2	0.16912
XP-C	SRR2194572_Vs_SRR2194577_twicefiltered_TvN	3	0.273687
XP-C	SRR2194572_Vs_SRR2194577_twicefiltered_TvN	4	0.314595
XP-C	SRR2194572_Vs_SRR2194577_twicefiltered_TvN	1	0.203725
XP-C	SRR2194572_Vs_SRR2194577_twicefiltered_TvN	2	0.207994
XP-C	SRR2194573_Vs_SRR2194578_twicefiltered_TvN	1	0.194579
XP-C	SRR2194573_Vs_SRR2194578_twicefiltered_TvN	2	0.2028
XP-C	SRR2194573_Vs_SRR2194578_twicefiltered_TvN	3	0.272931
XP-C	SRR2194573_Vs_SRR2194578_twicefiltered_TvN	4	0.329689
XP-C	SRR2194574_Vs_SRR2194554_twicefiltered_TvN	3	0.264857
XP-C	SRR2194574_Vs_SRR2194554_twicefiltered_TvN	1	0.214927
XP-C	SRR2194574_Vs_SRR2194554_twicefiltered_TvN	2	0.221534
XP-C	SRR2194574_Vs_SRR2194554_twicefiltered_TvN	4	0.298682
SCC	x01_DS102_T01_SCC_D1_00x_Vs_x01_DS102_N03_Blood_D1_00x_twicefiltered_TvN	1	0.170509
SCC	x01_DS102_T01_SCC_D1_00x_Vs_x01_DS102_N03_Blood_D1_00x_twicefiltered_TvN	4	0.362383
SCC	x01_DS102_T01_SCC_D1_00x_Vs_x01_DS102_N03_Blood_D1_00x_twicefiltered_TvN	2	0.175558
SCC	x01_DS102_T01_SCC_D1_00x_Vs_x01_DS102_N03_Blood_D1_00x_twicefiltered_TvN	3	0.29155
SCC	x01_VS021_T02_SCC_D1_00x_Vs_x01_VS021_N06_blood_D1_00x_twicefiltered_TvN	2	0.184522
SCC	x01_VS021_T02_SCC_D1_00x_Vs_x01_VS021_N06_blood_D1_00x_twicefiltered_TvN	4	0.358018
SCC	x01_VS021_T02_SCC_D1_00x_Vs_x01_VS021_N06_blood_D1_00x_twicefiltered_TvN	1	0.181618
SCC	x01_VS021_T02_SCC_D1_00x_Vs_x01_VS021_N06_blood_D1_00x_twicefiltered_TvN	3	0.275842
SCC	x01_VS022_T04_SCC_D1_00x_Vs_x01_VS022_N05_blood_D1_00x_twicefiltered_TvN	1	0.187143
SCC	x01_VS022_T04_SCC_D1_00x_Vs_x01_VS022_N05_blood_D1_00x_twicefiltered_TvN	3	0.281294
SCC	x01_VS022_T04_SCC_D1_00x_Vs_x01_VS022_N05_blood_D1_00x_twicefiltered_TvN	2	0.180101
SCC	x01_VS022_T04_SCC_D1_00x_Vs_x01_VS022_N05_blood_D1_00x_twicefiltered_TvN	4	0.351462
SCC	x01_VS101_T05_SCC_D1_00x_Vs_x01_VS101_N04_skin_D1_00x_twicefiltered_TvN	3	0.290212
SCC	x01_VS101_T05_SCC_D1_00x_Vs_x01_VS101_N04_skin_D1_00x_twicefiltered_TvN	1	0.177152
SCC	x01_VS101_T05_SCC_D1_00x_Vs_x01_VS101_N04_skin_D1_00x_twicefiltered_TvN	4	0.357318
SCC	x01_VS101_T05_SCC_D1_00x_Vs_x01_VS101_N04_skin_D1_00x_twicefiltered_TvN	2	0.175317
SCC	x01_VS173_T03_SCC_D1_01x_Vs_x01_VS173_N06_skin_D1_00x_twicefiltered_TvN	4	0.353332
SCC	x01_VS173_T03_SCC_D1_01x_Vs_x01_VS173_N06_skin_D1_00x_twicefiltered_TvN	2	0.164069
SCC	x01_VS173_T03_SCC_D1_01x_Vs_x01_VS173_N06_skin_D1_00x_twicefiltered_TvN	1	0.194937
SCC	x01_VS173_T03_SCC_D1_01x_Vs_x01_VS173_N06_skin_D1_00x_twicefiltered_TvN	3	0.287662
SCC	x01_VS200_T02_SCC_D1_01x_Vs_x01_VS200_N03_skin_D1_00x_twicefiltered_TvN	3	0.289824
SCC	x01_VS200_T02_SCC_D1_01x_Vs_x01_VS200_N03_skin_D1_00x_twicefiltered_TvN	2	0.169484
SCC	x01_VS200_T02_SCC_D1_01x_Vs_x01_VS200_N03_skin_D1_00x_twicefiltered_TvN	1	0.18698
SCC	x01_VS200_T02_SCC_D1_01x_Vs_x01_VS200_N03_skin_D1_00x_twicefiltered_TvN	4	0.353712
XP-V	x04_AS002_T01_MEL_prob_final	1	0.19969
XP-V	x04_AS002_T01_MEL_prob_final	4	0.32199
XP-V	x04_AS002_T01_MEL_prob_final	2	0.199113
XP-V	x04_AS002_T01_MEL_prob_final	3	0.279207
XP-V	x04_AS003_T01_BCC_prob_final	3	0.269848
XP-V	x04_AS003_T01_BCC_prob_final	2	0.197779
XP-V	x04_AS003_T01_BCC_prob_final	4	0.342821
XP-V	x04_AS003_T01_BCC_prob_final	1	0.189552
XP-V	x04_AS004_T01_MEL_prob_final	1	0.186692
XP-V	x04_AS004_T01_MEL_prob_final	4	0.338234
XP-V	x04_AS004_T01_MEL_prob_final	3	0.283214
XP-V	x04_AS004_T01_MEL_prob_final	2	0.19186
XP-C	x04_CM002_T01_MEL_D1_x_Vs_x04_CM002_N02_Saliva_D1_x_twicefiltered_TvN	4	0.29027
XP-C	x04_CM002_T01_MEL_D1_x_Vs_x04_CM002_N02_Saliva_D1_x_twicefiltered_TvN	2	0.222152
XP-C	x04_CM002_T01_MEL_D1_x_Vs_x04_CM002_N02_Saliva_D1_x_twicefiltered_TvN	3	0.265959
XP-C	x04_CM002_T01_MEL_D1_x_Vs_x04_CM002_N02_Saliva_D1_x_twicefiltered_TvN	1	0.221619
XP-V	x04_CM003_T01_MEL_D1_x_Vs_x04_CM003_T03_BCC_D2_x_twicefiltered_TvN	3	0.292759
XP-V	x04_CM003_T01_MEL_D1_x_Vs_x04_CM003_T03_BCC_D2_x_twicefiltered_TvN	4	0.376729
XP-V	x04_CM003_T01_MEL_D1_x_Vs_x04_CM003_T03_BCC_D2_x_twicefiltered_TvN	1	0.163907
XP-V	x04_CM003_T01_MEL_D1_x_Vs_x04_CM003_T03_BCC_D2_x_twicefiltered_TvN	2	0.166605
XP-V	x04_CM004_T02_BCC_D1_x_Vs_x04_CM004_N03_Saliva_D1_x_twicefiltered_TvN	1	0.186843
XP-V	x04_CM004_T02_BCC_D1_x_Vs_x04_CM004_N03_Saliva_D1_x_twicefiltered_TvN	2	0.194671
XP-V	x04_CM004_T02_BCC_D1_x_Vs_x04_CM004_N03_Saliva_D1_x_twicefiltered_TvN	3	0.278528
XP-V	x04_CM004_T02_BCC_D1_x_Vs_x04_CM004_N03_Saliva_D1_x_twicefiltered_TvN	4	0.339958
XP-V	x04_CM006_T01_BCC_D1_x_Vs_x04_CM006_N05_Saliva_D1_x_twicefiltered_TvN	3	0.291727
XP-V	x04_CM006_T01_BCC_D1_x_Vs_x04_CM006_N05_Saliva_D1_x_twicefiltered_TvN	1	0.176317
XP-V	x04_CM006_T01_BCC_D1_x_Vs_x04_CM006_N05_Saliva_D1_x_twicefiltered_TvN	2	0.178913
XP-V	x04_CM006_T01_BCC_D1_x_Vs_x04_CM006_N05_Saliva_D1_x_twicefiltered_TvN	4	0.353043
XP-V	x04_CM006_T02_BCC_D1_x_Vs_x04_CM006_N05_Saliva_D1_x_twicefiltered_TvN	1	0.18913
XP-V	x04_CM006_T02_BCC_D1_x_Vs_x04_CM006_N05_Saliva_D1_x_twicefiltered_TvN	4	0.336211
XP-V	x04_CM006_T02_BCC_D1_x_Vs_x04_CM006_N05_Saliva_D1_x_twicefiltered_TvN	2	0.196417
XP-V	x04_CM006_T02_BCC_D1_x_Vs_x04_CM006_N05_Saliva_D1_x_twicefiltered_TvN	3	0.278242
XP-V	x04_CM006_T04_BCC_D1_x_Vs_x04_CM006_N05_Saliva_D1_x_twicefiltered_TvN	2	0.18888
XP-V	x04_CM006_T04_BCC_D1_x_Vs_x04_CM006_N05_Saliva_D1_x_twicefiltered_TvN	4	0.352921
XP-V	x04_CM006_T04_BCC_D1_x_Vs_x04_CM006_N05_Saliva_D1_x_twicefiltered_TvN	1	0.180418
XP-V	x04_CM006_T04_BCC_D1_x_Vs_x04_CM006_N05_Saliva_D1_x_twicefiltered_TvN	3	0.27778
XP-V	x04_CM008_T02_BCC_D1_x_Vs_x04_CM008_N04_Saliva_D1_x_twicefiltered_TvN	1	0.191224
XP-V	x04_CM008_T02_BCC_D1_x_Vs_x04_CM008_N04_Saliva_D1_x_twicefiltered_TvN	3	0.274991
XP-V	x04_CM008_T02_BCC_D1_x_Vs_x04_CM008_N04_Saliva_D1_x_twicefiltered_TvN	2	0.184989
XP-V	x04_CM008_T02_BCC_D1_x_Vs_x04_CM008_N04_Saliva_D1_x_twicefiltered_TvN	4	0.348797
XP-V	x04_CM008_T03_BCC_D1_x_Vs_x04_CM008_N04_Saliva_D1_x_twicefiltered_TvN	3	0.287576
XP-V	x04_CM008_T03_BCC_D1_x_Vs_x04_CM008_N04_Saliva_D1_x_twicefiltered_TvN	1	0.189795
XP-V	x04_CM008_T03_BCC_D1_x_Vs_x04_CM008_N04_Saliva_D1_x_twicefiltered_TvN	4	0.33784
XP-V	x04_CM008_T03_BCC_D1_x_Vs_x04_CM008_N04_Saliva_D1_x_twicefiltered_TvN	2	0.18479
XP-V	x04_CM011_T01_BCC_D1_x_Vs_x04_CM011_N04_Saliva_D1_x_twicefiltered_TvN	4	0.343836
XP-V	x04_CM011_T01_BCC_D1_x_Vs_x04_CM011_N04_Saliva_D1_x_twicefiltered_TvN	2	0.187059
XP-V	x04_CM011_T01_BCC_D1_x_Vs_x04_CM011_N04_Saliva_D1_x_twicefiltered_TvN	1	0.183635
XP-V	x04_CM011_T01_BCC_D1_x_Vs_x04_CM011_N04_Saliva_D1_x_twicefiltered_TvN	3	0.28547
XP-V	x04_CM011_T03_BCC_D1_x_Vs_x04_CM011_N04_Saliva_D1_x_twicefiltered_TvN	3	0.284612
XP-V	x04_CM011_T03_BCC_D1_x_Vs_x04_CM011_N04_Saliva_D1_x_twicefiltered_TvN	2	0.187105
XP-V	x04_CM011_T03_BCC_D1_x_Vs_x04_CM011_N04_Saliva_D1_x_twicefiltered_TvN	1	0.185555
XP-V	x04_CM011_T03_BCC_D1_x_Vs_x04_CM011_N04_Saliva_D1_x_twicefiltered_TvN	4	0.342728
XP-A	x04_CN001_T02_BCC_prob_final	1	0.257396
XP-A	x04_CN001_T02_BCC_prob_final	3	0.233865
XP-A	x04_CN001_T02_BCC_prob_final	4	0.253722
XP-A	x04_CN001_T02_BCC_prob_final	2	0.255017
XP-A	x04_CN001_T03_SCC_prob_final	2	0.253857
XP-A	x04_CN001_T03_SCC_prob_final	3	0.246939
XP-A	x04_CN001_T03_SCC_prob_final	4	0.250065
XP-A	x04_CN001_T03_SCC_prob_final	1	0.24914
XP-V	x04_CR006_T01_BCC_D1_00x_Vs_x04_CR006_N02_SKIN_D1_00x_twicefiltered_TvN	1	0.183692
XP-V	x04_CR006_T01_BCC_D1_00x_Vs_x04_CR006_N02_SKIN_D1_00x_twicefiltered_TvN	2	0.191307
XP-V	x04_CR006_T01_BCC_D1_00x_Vs_x04_CR006_N02_SKIN_D1_00x_twicefiltered_TvN	3	0.27983
XP-V	x04_CR006_T01_BCC_D1_00x_Vs_x04_CR006_N02_SKIN_D1_00x_twicefiltered_TvN	4	0.34517
XP-V	x04_CR007_T01_BCC_D1_00x_Vs_x04_CR007_N02_SKIN_D1_00x_twicefiltered_TvN	1	0.181141
XP-V	x04_CR007_T01_BCC_D1_00x_Vs_x04_CR007_N02_SKIN_D1_00x_twicefiltered_TvN	2	0.162044
XP-V	x04_CR007_T01_BCC_D1_00x_Vs_x04_CR007_N02_SKIN_D1_00x_twicefiltered_TvN	3	0.293669
XP-V	x04_CR007_T01_BCC_D1_00x_Vs_x04_CR007_N02_SKIN_D1_00x_twicefiltered_TvN	4	0.363145
XP-C	x04_HF001_T01_SCC_prob_final	1	0.209512
XP-C	x04_HF001_T01_SCC_prob_final	2	0.217143
XP-C	x04_HF001_T01_SCC_prob_final	3	0.270899
XP-C	x04_HF001_T01_SCC_prob_final	4	0.302445
XP-E	x04_HF002_T01_SCC_prob_final	1	0.166286
XP-E	x04_HF002_T01_SCC_prob_final	2	0.179556
XP-E	x04_HF002_T01_SCC_prob_final	3	0.296057
XP-E	x04_HF002_T01_SCC_prob_final	4	0.358102
XP-D	x04_HF006_T02_BCC_prob_final	1	0.224635
XP-D	x04_HF006_T02_BCC_prob_final	2	0.217967
XP-D	x04_HF006_T02_BCC_prob_final	3	0.268519
XP-D	x04_HF006_T02_BCC_prob_final	4	0.288879
XP-D	x04_HF008_T01_cSCC_prob_final	1	0.251678
XP-D	x04_HF008_T01_cSCC_prob_final	2	0.248434
XP-D	x04_HF008_T01_cSCC_prob_final	3	0.253428
XP-D	x04_HF008_T01_cSCC_prob_final	4	0.246459
XP-C	x04_HF010_T01_BCC_prob_final	1	0.216824
XP-C	x04_HF010_T01_BCC_prob_final	2	0.217641
XP-C	x04_HF010_T01_BCC_prob_final	3	0.267517
XP-C	x04_HF010_T01_BCC_prob_final	4	0.298018
XP-E	x04_SA001_T02_MEL_prob_final	1	0.182776
XP-E	x04_SA001_T02_MEL_prob_final	2	0.183882
XP-E	x04_SA001_T02_MEL_prob_final	3	0.286104
XP-E	x04_SA001_T02_MEL_prob_final	4	0.347238
XP-E	x04_SA001_T03_BCC_prob_final	1	0.182496
XP-E	x04_SA001_T03_BCC_prob_final	2	0.175089
XP-E	x04_SA001_T03_BCC_prob_final	3	0.278806
XP-E	x04_SA001_T03_BCC_prob_final	4	0.363609
XP-E	x04_SA001_T04_BCC_prob_final	1	0.211952
XP-E	x04_SA001_T04_BCC_prob_final	2	0.218743
XP-E	x04_SA001_T04_BCC_prob_final	3	0.259294
XP-E	x04_SA001_T04_BCC_prob_final	4	0.310012
XP-C	x04_SA006_T01_cSCC_prob_final	1	0.235969
XP-C	x04_SA006_T01_cSCC_prob_final	2	0.224561
XP-C	x04_SA006_T01_cSCC_prob_final	3	0.261467
XP-C	x04_SA006_T01_cSCC_prob_final	4	0.278003
XP-E	x04_TP001_T01_NMSC_D1_x_Vs_x04_TP001_N06_Saliva_D1_x_twicefiltered_TvN	1	0.183709
XP-E	x04_TP001_T01_NMSC_D1_x_Vs_x04_TP001_N06_Saliva_D1_x_twicefiltered_TvN	2	0.182837
XP-E	x04_TP001_T01_NMSC_D1_x_Vs_x04_TP001_N06_Saliva_D1_x_twicefiltered_TvN	3	0.28824
XP-E	x04_TP001_T01_NMSC_D1_x_Vs_x04_TP001_N06_Saliva_D1_x_twicefiltered_TvN	4	0.345213
XP-E	x04_TP001_T03_NMSC_D1_x_Vs_x04_TP001_N06_Saliva_D1_x_twicefiltered_TvN	1	0.180925
XP-E	x04_TP001_T03_NMSC_D1_x_Vs_x04_TP001_N06_Saliva_D1_x_twicefiltered_TvN	2	0.182185
XP-E	x04_TP001_T03_NMSC_D1_x_Vs_x04_TP001_N06_Saliva_D1_x_twicefiltered_TvN	3	0.287073
XP-E	x04_TP001_T03_NMSC_D1_x_Vs_x04_TP001_N06_Saliva_D1_x_twicefiltered_TvN	4	0.349817
XP-E	x04_TP001_T04_NMSC_D1_x_Vs_x04_TP001_N06_Saliva_D1_x_twicefiltered_TvN	1	0.191205
XP-E	x04_TP001_T04_NMSC_D1_x_Vs_x04_TP001_N06_Saliva_D1_x_twicefiltered_TvN	2	0.189207
XP-E	x04_TP001_T04_NMSC_D1_x_Vs_x04_TP001_N06_Saliva_D1_x_twicefiltered_TvN	3	0.285179
XP-E	x04_TP001_T04_NMSC_D1_x_Vs_x04_TP001_N06_Saliva_D1_x_twicefiltered_TvN	4	0.334409
XP-E	x04_TP001_T05_NMSC_D1_x_merge_Vs_x04_TP001_N06_Saliva_D1_x_twicefiltered_TvN	1	0.162535
XP-E	x04_TP001_T05_NMSC_D1_x_merge_Vs_x04_TP001_N06_Saliva_D1_x_twicefiltered_TvN	2	0.183464
XP-E	x04_TP001_T05_NMSC_D1_x_merge_Vs_x04_TP001_N06_Saliva_D1_x_twicefiltered_TvN	3	0.274461
XP-E	x04_TP001_T05_NMSC_D1_x_merge_Vs_x04_TP001_N06_Saliva_D1_x_twicefiltered_TvN	4	0.37954
XP-E	x04_TP002_T02_NMSC_D1_x_4_seq_merged_Vs_x04_TP002_N05_Saliva_D1_x_twicefiltered_TvN	1	0.174722
XP-E	x04_TP002_T02_NMSC_D1_x_4_seq_merged_Vs_x04_TP002_N05_Saliva_D1_x_twicefiltered_TvN	2	0.171918
XP-E	x04_TP002_T02_NMSC_D1_x_4_seq_merged_Vs_x04_TP002_N05_Saliva_D1_x_twicefiltered_TvN	3	0.277392
XP-E	x04_TP002_T02_NMSC_D1_x_4_seq_merged_Vs_x04_TP002_N05_Saliva_D1_x_twicefiltered_TvN	4	0.375968
XP-E	x04_TP002_T03_NMSC_D1_x_Vs_x04_TP002_N05_Saliva_D1_x_twicefiltered_TvN	1	0.188804
XP-E	x04_TP002_T03_NMSC_D1_x_Vs_x04_TP002_N05_Saliva_D1_x_twicefiltered_TvN	2	0.189058
XP-E	x04_TP002_T03_NMSC_D1_x_Vs_x04_TP002_N05_Saliva_D1_x_twicefiltered_TvN	3	0.282233
XP-E	x04_TP002_T03_NMSC_D1_x_Vs_x04_TP002_N05_Saliva_D1_x_twicefiltered_TvN	4	0.339905
XP-A	x05_CN001_T01_BCC_prob_final	1	0.234034
XP-A	x05_CN001_T01_BCC_prob_final	2	0.234817
XP-A	x05_CN001_T01_BCC_prob_final	3	0.253675
XP-A	x05_CN001_T01_BCC_prob_final	4	0.277474

## Sheet: Fig. 2c
Group	Sample	interval	Normalised_mutation_rate
BCC	CPCT02030459T_Vs_CPCT02030459R_twicefiltered_TvN	A	0.133877
BCC	CPCT02030459T_Vs_CPCT02030459R_twicefiltered_TvN	A2	0.141189
BCC	CPCT02030459T_Vs_CPCT02030459R_twicefiltered_TvN	H	0.284313
BCC	CPCT02030459T_Vs_CPCT02030459R_twicefiltered_TvN	I	0.26425
BCC	CPCT02030459T_Vs_CPCT02030459R_twicefiltered_TvN	R	0.17637
BCC	CPCT02030459TII_Vs_CPCT02030459R_twicefiltered_TvN	A	0.142667
BCC	CPCT02030459TII_Vs_CPCT02030459R_twicefiltered_TvN	A2	0.133588
BCC	CPCT02030459TII_Vs_CPCT02030459R_twicefiltered_TvN	H	0.277856
BCC	CPCT02030459TII_Vs_CPCT02030459R_twicefiltered_TvN	I	0.263364
BCC	CPCT02030459TII_Vs_CPCT02030459R_twicefiltered_TvN	R	0.182526
SCC	CPCT02050105T_Vs_CPCT02050105R_twicefiltered_TvN	H	0.260885
SCC	CPCT02050105T_Vs_CPCT02050105R_twicefiltered_TvN	I	0.306344
SCC	CPCT02050105T_Vs_CPCT02050105R_twicefiltered_TvN	A	0.132401
SCC	CPCT02050105T_Vs_CPCT02050105R_twicefiltered_TvN	A2	0.127284
SCC	CPCT02050105T_Vs_CPCT02050105R_twicefiltered_TvN	R	0.173086
SCC	CPCT02060041T_Vs_CPCT02060041R_twicefiltered_TvN	R	0.180006
SCC	CPCT02060041T_Vs_CPCT02060041R_twicefiltered_TvN	A	0.133934
SCC	CPCT02060041T_Vs_CPCT02060041R_twicefiltered_TvN	A2	0.116498
SCC	CPCT02060041T_Vs_CPCT02060041R_twicefiltered_TvN	H	0.27161
SCC	CPCT02060041T_Vs_CPCT02060041R_twicefiltered_TvN	I	0.297951
BCC	CPCT02060043T_Vs_CPCT02060043R_twicefiltered_TvN	I	0.277145
BCC	CPCT02060043T_Vs_CPCT02060043R_twicefiltered_TvN	R	0.188462
BCC	CPCT02060043T_Vs_CPCT02060043R_twicefiltered_TvN	H	0.280661
BCC	CPCT02060043T_Vs_CPCT02060043R_twicefiltered_TvN	A	0.136426
BCC	CPCT02060043T_Vs_CPCT02060043R_twicefiltered_TvN	A2	0.117306
BCC	CPCT02080205T_Vs_CPCT02080205R_twicefiltered_TvN	A	0.125578
BCC	CPCT02080205T_Vs_CPCT02080205R_twicefiltered_TvN	A2	0.103129
BCC	CPCT02080205T_Vs_CPCT02080205R_twicefiltered_TvN	H	0.270274
BCC	CPCT02080205T_Vs_CPCT02080205R_twicefiltered_TvN	I	0.328453
BCC	CPCT02080205T_Vs_CPCT02080205R_twicefiltered_TvN	R	0.172565
SCC	CPCT02080234T_Vs_CPCT02080234R_twicefiltered_TvN	H	0.292527
SCC	CPCT02080234T_Vs_CPCT02080234R_twicefiltered_TvN	I	0.324455
SCC	CPCT02080234T_Vs_CPCT02080234R_twicefiltered_TvN	A	0.113555
SCC	CPCT02080234T_Vs_CPCT02080234R_twicefiltered_TvN	A2	0.0952617
SCC	CPCT02080234T_Vs_CPCT02080234R_twicefiltered_TvN	R	0.174201
BCC	CPCT02300042T_Vs_CPCT02300042R_twicefiltered_TvN	R	0.178946
BCC	CPCT02300042T_Vs_CPCT02300042R_twicefiltered_TvN	A	0.139892
BCC	CPCT02300042T_Vs_CPCT02300042R_twicefiltered_TvN	A2	0.121968
BCC	CPCT02300042T_Vs_CPCT02300042R_twicefiltered_TvN	H	0.262333
BCC	CPCT02300042T_Vs_CPCT02300042R_twicefiltered_TvN	I	0.29686
SCC	CSCC_0002_M1	A	0.100801
SCC	CSCC_0002_M1	A2	0.0808588
SCC	CSCC_0002_M1	H	0.317883
SCC	CSCC_0002_M1	I	0.334904
SCC	CSCC_0002_M1	R	0.165553
SCC	CSCC_0003_M1	A	0.117827
SCC	CSCC_0003_M1	A2	0.0927378
SCC	CSCC_0003_M1	H	0.282838
SCC	CSCC_0003_M1	I	0.318751
SCC	CSCC_0003_M1	R	0.187846
SCC	CSCC_0004_M1	I	0.30441
SCC	CSCC_0004_M1	R	0.165663
SCC	CSCC_0004_M1	A	0.118317
SCC	CSCC_0004_M1	A2	0.110542
SCC	CSCC_0004_M1	H	0.301068
SCC	CSCC_0005_M1	A	0.122061
SCC	CSCC_0005_M1	A2	0.101385
SCC	CSCC_0005_M1	H	0.268787
SCC	CSCC_0005_M1	I	0.341709
SCC	CSCC_0005_M1	R	0.166058
SCC	CSCC_0006_M1	R	0.191057
SCC	CSCC_0006_M1	H	0.253562
SCC	CSCC_0006_M1	I	0.264109
SCC	CSCC_0006_M1	A	0.147529
SCC	CSCC_0006_M1	A2	0.143743
SCC	CSCC_0007_M1	A	0.127076
SCC	CSCC_0007_M1	A2	0.116827
SCC	CSCC_0007_M1	H	0.239342
SCC	CSCC_0007_M1	I	0.336693
SCC	CSCC_0007_M1	R	0.180062
SCC	CSCC_0008_M1	A	0.131819
SCC	CSCC_0008_M1	A2	0.10846
SCC	CSCC_0008_M1	H	0.253844
SCC	CSCC_0008_M1	R	0.187933
SCC	CSCC_0008_M1	I	0.317944
SCC	CSCC_0009_M1	A	0.121929
SCC	CSCC_0009_M1	A2	0.113954
SCC	CSCC_0009_M1	H	0.29986
SCC	CSCC_0009_M1	I	0.292276
SCC	CSCC_0009_M1	R	0.171981
SCC	CSCC_0010_M1	A	0.116558
SCC	CSCC_0010_M1	A2	0.102618
SCC	CSCC_0010_M1	H	0.281283
SCC	CSCC_0010_M1	I	0.318949
SCC	CSCC_0010_M1	R	0.180591
SCC	CSCC_0011_M1	A2	0.099689
SCC	CSCC_0011_M1	H	0.296451
SCC	CSCC_0011_M1	I	0.317675
SCC	CSCC_0011_M1	R	0.173235
SCC	CSCC_0011_M1	A	0.11295
SCC	CSCC_0012_M1	A2	0.102011
SCC	CSCC_0012_M1	H	0.296779
SCC	CSCC_0012_M1	I	0.317871
SCC	CSCC_0012_M1	A	0.116803
SCC	CSCC_0012_M1	R	0.166535
SCC	CSCC_0013_M1	R	0.165274
SCC	CSCC_0013_M1	A	0.109287
SCC	CSCC_0013_M1	A2	0.0981609
SCC	CSCC_0013_M1	H	0.311744
SCC	CSCC_0013_M1	I	0.315534
SCC	CSCC_0014_M1	R	0.192693
SCC	CSCC_0014_M1	A	0.140348
SCC	CSCC_0014_M1	A2	0.123617
SCC	CSCC_0014_M1	H	0.252136
SCC	CSCC_0014_M1	I	0.291207
BCC	DRUP01060009T_Vs_DRUP01060009R_twicefiltered_TvN	A	0.138669
BCC	DRUP01060009T_Vs_DRUP01060009R_twicefiltered_TvN	R	0.190757
BCC	DRUP01060009T_Vs_DRUP01060009R_twicefiltered_TvN	A2	0.121722
BCC	DRUP01060009T_Vs_DRUP01060009R_twicefiltered_TvN	H	0.268595
BCC	DRUP01060009T_Vs_DRUP01060009R_twicefiltered_TvN	I	0.280256
BCC	DRUP01060021T_Vs_DRUP01060021R_twicefiltered_TvN	A	0.120668
BCC	DRUP01060021T_Vs_DRUP01060021R_twicefiltered_TvN	A2	0.107241
BCC	DRUP01060021T_Vs_DRUP01060021R_twicefiltered_TvN	H	0.294235
BCC	DRUP01060021T_Vs_DRUP01060021R_twicefiltered_TvN	I	0.31007
BCC	DRUP01060021T_Vs_DRUP01060021R_twicefiltered_TvN	R	0.167785
BCC	DRUP01080021T_Vs_DRUP01080021R_twicefiltered_TvN	A	0.125634
BCC	DRUP01080021T_Vs_DRUP01080021R_twicefiltered_TvN	A2	0.102178
BCC	DRUP01080021T_Vs_DRUP01080021R_twicefiltered_TvN	H	0.271379
BCC	DRUP01080021T_Vs_DRUP01080021R_twicefiltered_TvN	I	0.328141
BCC	DRUP01080021T_Vs_DRUP01080021R_twicefiltered_TvN	R	0.172668
SCC	DRUP01080022T_Vs_DRUP01080022R_twicefiltered_TvN	A	0.115093
SCC	DRUP01080022T_Vs_DRUP01080022R_twicefiltered_TvN	A2	0.0960456
SCC	DRUP01080022T_Vs_DRUP01080022R_twicefiltered_TvN	H	0.284567
SCC	DRUP01080022T_Vs_DRUP01080022R_twicefiltered_TvN	I	0.327909
SCC	DRUP01080022T_Vs_DRUP01080022R_twicefiltered_TvN	R	0.176385
SCC	DRUP01230001T_Vs_DRUP01230001R_twicefiltered_TvN	A	0.156467
SCC	DRUP01230001T_Vs_DRUP01230001R_twicefiltered_TvN	A2	0.123437
SCC	DRUP01230001T_Vs_DRUP01230001R_twicefiltered_TvN	H	0.249262
SCC	DRUP01230001T_Vs_DRUP01230001R_twicefiltered_TvN	I	0.276409
SCC	DRUP01230001T_Vs_DRUP01230001R_twicefiltered_TvN	R	0.194425
XP-C	PD37450a	A2	0.142961
XP-C	PD37450a	H	0.220946
XP-C	PD37450a	R	0.212639
XP-C	PD37450a	I	0.255268
XP-C	PD37450a	A	0.168187
XP-D	RC12-032T_Vs_RC12-032N_twicefiltered_TvN	R	0.204447
XP-D	RC12-032T_Vs_RC12-032N_twicefiltered_TvN	H	0.233488
XP-D	RC12-032T_Vs_RC12-032N_twicefiltered_TvN	I	0.17426
XP-D	RC12-032T_Vs_RC12-032N_twicefiltered_TvN	A	0.176784
XP-D	RC12-032T_Vs_RC12-032N_twicefiltered_TvN	A2	0.211021
MEL	SP124302	H	0.291356
MEL	SP124302	I	0.325606
MEL	SP124302	A	0.10957
MEL	SP124302	A2	0.0800731
MEL	SP124302	R	0.193395
MEL	SP124305	R	0.172928
MEL	SP124305	A	0.103919
MEL	SP124305	A2	0.0774906
MEL	SP124305	H	0.302085
MEL	SP124305	I	0.343578
MEL	SP124307	A	0.104619
MEL	SP124307	A2	0.0775559
MEL	SP124307	H	0.297891
MEL	SP124307	I	0.332041
MEL	SP124307	R	0.187893
MEL	SP124311	A	0.104898
MEL	SP124311	A2	0.0868948
MEL	SP124311	H	0.298787
MEL	SP124311	I	0.329812
MEL	SP124311	R	0.179608
MEL	SP124316	R	0.180103
MEL	SP124316	A	0.0980767
MEL	SP124316	A2	0.0671408
MEL	SP124316	H	0.319334
MEL	SP124316	I	0.335346
MEL	SP124319	A	0.101293
MEL	SP124319	A2	0.0769051
MEL	SP124319	H	0.328711
MEL	SP124319	I	0.317833
MEL	SP124319	R	0.175258
MEL	SP124326	R	0.19032
MEL	SP124326	A	0.0978479
MEL	SP124326	A2	0.0818901
MEL	SP124326	H	0.32335
MEL	SP124326	I	0.306592
MEL	SP124329	A	0.104271
MEL	SP124329	R	0.184323
MEL	SP124329	A2	0.0728702
MEL	SP124329	H	0.286377
MEL	SP124329	I	0.352159
MEL	SP124333	H	0.305866
MEL	SP124333	I	0.3337
MEL	SP124333	R	0.182414
MEL	SP124333	A	0.0989003
MEL	SP124333	A2	0.0791196
MEL	SP124334	A	0.0936655
MEL	SP124334	A2	0.0725429
MEL	SP124334	H	0.329943
MEL	SP124334	I	0.322327
MEL	SP124334	R	0.181521
MEL	SP124362	A	0.0932568
MEL	SP124362	A2	0.0671144
MEL	SP124362	H	0.317849
MEL	SP124362	I	0.334343
MEL	SP124362	R	0.187437
MEL	SP124364	I	0.312781
MEL	SP124364	R	0.183975
MEL	SP124364	A	0.10488
MEL	SP124364	A2	0.0756326
MEL	SP124364	H	0.322732
MEL	SP124365	A	0.102547
MEL	SP124365	A2	0.0814453
MEL	SP124365	H	0.295151
MEL	SP124365	I	0.332458
MEL	SP124365	R	0.188399
MEL	SP124367	I	0.307675
MEL	SP124367	R	0.17736
MEL	SP124367	A	0.103491
MEL	SP124367	A2	0.0868066
MEL	SP124367	H	0.324668
MEL	SP124369	A	0.105873
MEL	SP124369	A2	0.0804032
MEL	SP124369	H	0.286796
MEL	SP124369	I	0.331869
MEL	SP124369	R	0.195058
MEL	SP124372	A	0.106939
MEL	SP124372	A2	0.0809208
MEL	SP124372	R	0.187293
MEL	SP124372	H	0.290638
MEL	SP124372	I	0.334209
MEL	SP124376	A	0.107535
MEL	SP124376	A2	0.0925135
MEL	SP124376	H	0.294396
MEL	SP124376	I	0.315189
MEL	SP124376	R	0.190367
MEL	SP124377	A	0.125803
MEL	SP124377	A2	0.105374
MEL	SP124377	R	0.192104
MEL	SP124377	H	0.278729
MEL	SP124377	I	0.29799
MEL	SP124380	H	0.299491
MEL	SP124380	I	0.337382
MEL	SP124380	R	0.187072
MEL	SP124380	A2	0.0763287
MEL	SP124380	A	0.0997261
MEL	SP124382	R	0.197068
MEL	SP124382	I	0.276098
MEL	SP124382	A	0.121325
MEL	SP124382	A2	0.107908
MEL	SP124382	H	0.297601
MEL	SP124384	A	0.123272
MEL	SP124384	A2	0.102596
MEL	SP124384	H	0.297086
MEL	SP124384	I	0.28838
MEL	SP124384	R	0.188666
MEL	SP124386	I	0.350839
MEL	SP124386	R	0.184223
MEL	SP124386	A	0.100239
MEL	SP124386	A2	0.0763804
MEL	SP124386	H	0.28832
MEL	SP124389	A	0.0977286
MEL	SP124389	A2	0.0869092
MEL	SP124389	H	0.315236
MEL	SP124389	I	0.31898
MEL	SP124389	R	0.181146
MEL	SP124394	R	0.179774
MEL	SP124394	A	0.0984503
MEL	SP124394	A2	0.078186
MEL	SP124394	H	0.322287
MEL	SP124394	I	0.321303
MEL	SP124396	A	0.120322
MEL	SP124396	A2	0.0826825
MEL	SP124396	H	0.286965
MEL	SP124396	I	0.318935
MEL	SP124396	R	0.191096
MEL	SP124399	A2	0.084811
MEL	SP124399	A	0.107113
MEL	SP124399	H	0.306745
MEL	SP124399	I	0.324035
MEL	SP124399	R	0.177295
MEL	SP124401	H	0.30967
MEL	SP124401	I	0.295041
MEL	SP124401	R	0.193381
MEL	SP124401	A	0.112178
MEL	SP124401	A2	0.0897294
MEL	SP124406	A	0.108388
MEL	SP124406	A2	0.0889532
MEL	SP124406	H	0.305587
MEL	SP124406	I	0.302376
MEL	SP124406	R	0.194696
MEL	SP124409	A	0.087597
MEL	SP124409	A2	0.0659968
MEL	SP124409	H	0.32078
MEL	SP124409	I	0.34915
MEL	SP124409	R	0.176476
MEL	SP124412	A	0.0952048
MEL	SP124412	A2	0.0748515
MEL	SP124412	H	0.291724
MEL	SP124412	I	0.356681
MEL	SP124412	R	0.181539
MEL	SP124415	A2	0.0751837
MEL	SP124415	H	0.292433
MEL	SP124415	A	0.104454
MEL	SP124415	I	0.350514
MEL	SP124415	R	0.177416
MEL	SP124418	A	0.0789777
MEL	SP124418	A2	0.0577027
MEL	SP124418	H	0.339559
MEL	SP124418	I	0.355687
MEL	SP124418	R	0.168074
MEL	SP124420	A	0.107797
MEL	SP124420	A2	0.0855198
MEL	SP124420	H	0.279007
MEL	SP124420	I	0.337558
MEL	SP124420	R	0.190118
MEL	SP124423	I	0.351298
MEL	SP124423	R	0.174698
MEL	SP124423	A2	0.0680926
MEL	SP124423	H	0.314019
MEL	SP124423	A	0.0918925
MEL	SP124425	A	0.103653
MEL	SP124425	A2	0.0814165
MEL	SP124425	H	0.288476
MEL	SP124425	I	0.33845
MEL	SP124425	R	0.188004
MEL	SP124428	I	0.323728
MEL	SP124428	R	0.194981
MEL	SP124428	A	0.102691
MEL	SP124428	A2	0.0832474
MEL	SP124428	H	0.295351
MEL	SP124431	A	0.111723
MEL	SP124431	A2	0.095977
MEL	SP124431	H	0.30005
MEL	SP124431	I	0.316631
MEL	SP124431	R	0.175619
MEL	SP124434	A	0.108541
MEL	SP124434	A2	0.0866437
MEL	SP124434	H	0.288796
MEL	SP124434	R	0.184926
MEL	SP124434	I	0.331093
MEL	SP124436	R	0.171591
MEL	SP124436	A	0.0921806
MEL	SP124436	A2	0.0683269
MEL	SP124436	H	0.322589
MEL	SP124436	I	0.345313
MEL	SP124439	A	0.0944824
MEL	SP124439	A2	0.073359
MEL	SP124439	H	0.330668
MEL	SP124439	I	0.321839
MEL	SP124439	R	0.179652
MEL	SP124444	A	0.110339
MEL	SP124444	A2	0.105948
MEL	SP124444	H	0.297932
MEL	SP124444	I	0.288031
MEL	SP124444	R	0.19775
MEL	SP124447	A	0.107414
MEL	SP124447	A2	0.0867263
MEL	SP124447	H	0.296614
MEL	SP124447	I	0.312155
MEL	SP124447	R	0.197091
MEL	SP124449	H	0.317159
MEL	SP124449	I	0.3449
MEL	SP124449	A	0.08934
MEL	SP124449	A2	0.0688743
MEL	SP124449	R	0.179726
MEL	SP124452	R	0.180971
MEL	SP124452	A	0.0990035
MEL	SP124452	A2	0.083197
MEL	SP124452	H	0.325023
MEL	SP124452	I	0.311805
MEL	SP124454	I	0.330609
MEL	SP124454	A	0.105974
MEL	SP124454	A2	0.0888617
MEL	SP124454	H	0.29213
MEL	SP124454	R	0.182426
MEL	SP124456	I	0.292181
MEL	SP124456	R	0.190238
MEL	SP124456	A	0.10212
MEL	SP124456	A2	0.0939031
MEL	SP124456	H	0.321558
MEL	SP124458	A	0.105349
MEL	SP124458	A2	0.0856131
MEL	SP124458	H	0.336487
MEL	SP124458	I	0.293277
MEL	SP124458	R	0.179274
MEL	SP124460	A	0.0983508
MEL	SP124460	A2	0.0713258
MEL	SP124460	H	0.317874
MEL	SP124460	I	0.327278
MEL	SP124460	R	0.185171
MEL	SP124462	R	0.191037
MEL	SP124462	A2	0.0779891
MEL	SP124462	H	0.313806
MEL	SP124462	I	0.31917
MEL	SP124462	A	0.097997
MEL	SP128037	A2	0.0749383
MEL	SP128037	A	0.107147
MEL	SP128037	H	0.289729
MEL	SP128037	I	0.341289
MEL	SP128037	R	0.186898
MEL	SP128069	R	0.180413
MEL	SP128069	H	0.274716
MEL	SP128069	I	0.346741
MEL	SP128069	A	0.115034
MEL	SP128069	A2	0.0830966
MEL	SP128089	R	0.187429
MEL	SP128089	A	0.108647
MEL	SP128089	A2	0.075706
MEL	SP128089	H	0.285718
MEL	SP128089	I	0.3425
MEL	SP128094	H	0.275538
MEL	SP128094	A	0.111598
MEL	SP128094	A2	0.0794067
MEL	SP128094	I	0.343843
MEL	SP128094	R	0.189614
MEL	SP128097	A	0.118068
MEL	SP128097	A2	0.0719886
MEL	SP128097	H	0.253346
MEL	SP128097	I	0.375182
MEL	SP128097	R	0.181415
MEL	SP128114	A	0.111066
MEL	SP128114	A2	0.0820512
MEL	SP128114	H	0.290157
MEL	SP128114	I	0.322863
MEL	SP128114	R	0.193862
MEL	SP128116	R	0.187947
MEL	SP128116	A	0.101106
MEL	SP128116	A2	0.073938
MEL	SP128116	H	0.297332
MEL	SP128116	I	0.339678
MEL	SP128122	A2	0.0560723
MEL	SP128122	H	0.279318
MEL	SP128122	A	0.105475
MEL	SP128122	I	0.383753
MEL	SP128122	R	0.175381
MEL	SP128129	I	0.338408
MEL	SP128129	R	0.178158
MEL	SP128129	A	0.111523
MEL	SP128129	A2	0.087407
MEL	SP128129	H	0.284504
MEL	SP128133	R	0.177645
MEL	SP128133	I	0.304555
MEL	SP128133	A	0.11454
MEL	SP128133	A2	0.0943164
MEL	SP128133	H	0.308944
MEL	SP128137	A2	0.0808246
MEL	SP128137	H	0.310269
MEL	SP128137	I	0.310112
MEL	SP128137	A	0.100457
MEL	SP128137	R	0.198337
MEL	SP128146	A	0.0912265
MEL	SP128146	A2	0.0637157
MEL	SP128146	H	0.306816
MEL	SP128146	I	0.357152
MEL	SP128146	R	0.181089
MEL	SP128150	A	0.116493
MEL	SP128150	A2	0.0964679
MEL	SP128150	R	0.190696
MEL	SP128150	H	0.279561
MEL	SP128150	I	0.316782
MEL	SP128159	H	0.317241
MEL	SP128159	I	0.338667
MEL	SP128159	A	0.0952412
MEL	SP128159	A2	0.0664372
MEL	SP128159	R	0.182414
MEL	SP128166	A	0.104196
MEL	SP128166	A2	0.0734549
MEL	SP128166	H	0.297283
MEL	SP128166	I	0.336627
MEL	SP128166	R	0.18844
MEL	SP128172	A2	0.06324
MEL	SP128172	H	0.307469
MEL	SP128172	R	0.183369
MEL	SP128172	A	0.0921393
MEL	SP128172	I	0.353783
MEL	SP128182	R	0.187069
MEL	SP128182	H	0.284488
MEL	SP128182	I	0.333754
MEL	SP128182	A	0.112445
MEL	SP128182	A2	0.082244
MEL	SP128191	H	0.314258
MEL	SP128191	A	0.0945949
MEL	SP128191	A2	0.0648687
MEL	SP128191	I	0.340995
MEL	SP128191	R	0.185283
MEL	SP128303	I	0.298846
MEL	SP128303	R	0.201197
MEL	SP128303	A	0.103258
MEL	SP128303	A2	0.0835125
MEL	SP128303	H	0.313186
MEL	SP128308	A	0.11314
MEL	SP128308	A2	0.0931808
MEL	SP128308	H	0.283058
MEL	SP128308	I	0.324483
MEL	SP128308	R	0.186138
MEL	SP128316	A	0.10841
MEL	SP128316	A2	0.0901651
MEL	SP128316	H	0.280983
MEL	SP128316	I	0.327577
MEL	SP128316	R	0.192865
MEL	SP128330	R	0.193414
MEL	SP128330	A	0.10023
MEL	SP128330	A2	0.0738512
MEL	SP128330	H	0.285587
MEL	SP128330	I	0.346917
MEL	SP128340	A	0.10195
MEL	SP128340	A2	0.0743464
MEL	SP128340	H	0.283828
MEL	SP128340	I	0.352568
MEL	SP128340	R	0.187308
MEL	SP128347	I	0.351133
MEL	SP128347	R	0.171963
MEL	SP128347	A	0.088374
MEL	SP128347	A2	0.0616975
MEL	SP128347	H	0.326833
MEL	SP128521	A	0.114067
MEL	SP128521	A2	0.0881799
MEL	SP128521	H	0.281049
MEL	SP128521	I	0.319287
MEL	SP128521	R	0.197417
MEL	SP128529	A2	0.0949062
MEL	SP128529	H	0.284894
MEL	SP128529	A	0.115242
MEL	SP128529	I	0.300952
MEL	SP128529	R	0.204005
MEL	SP128572	A	0.0905848
MEL	SP128572	A2	0.068743
MEL	SP128572	H	0.349921
MEL	SP128572	I	0.311953
MEL	SP128572	R	0.178798
MEL	SP128601	A	0.110327
MEL	SP128601	A2	0.0926798
MEL	SP128601	H	0.293112
MEL	SP128601	I	0.330152
MEL	SP128601	R	0.173728
MEL	SP128608	I	0.320853
MEL	SP128608	R	0.208953
MEL	SP128608	A2	0.0787501
MEL	SP128608	H	0.282601
MEL	SP128608	A	0.108842
MEL	SP128616	A	0.0951928
MEL	SP128616	A2	0.0757681
MEL	SP128616	H	0.322659
MEL	SP128616	I	0.321644
MEL	SP128616	R	0.184736
MEL	SP128625	H	0.288424
MEL	SP128625	A2	0.0866574
MEL	SP128625	I	0.32321
MEL	SP128625	R	0.192626
MEL	SP128625	A	0.109083
MEL	SP128639	I	0.352332
MEL	SP128639	R	0.175942
MEL	SP128639	A	0.100608
MEL	SP128639	A2	0.0775701
MEL	SP128639	H	0.293548
MEL	SP128642	A	0.101242
MEL	SP128642	A2	0.0777693
MEL	SP128642	H	0.307926
MEL	SP128642	I	0.324285
MEL	SP128642	R	0.188778
MEL	SP128658	I	0.307817
MEL	SP128658	A	0.106526
MEL	SP128658	A2	0.0837684
MEL	SP128658	H	0.295339
MEL	SP128658	R	0.20655
MEL	SP128672	A	0.0999926
MEL	SP128672	A2	0.0816678
MEL	SP128672	H	0.277987
MEL	SP128672	I	0.348295
MEL	SP128672	R	0.192057
MEL	SP128678	H	0.26394
MEL	SP128678	A	0.126251
MEL	SP128678	A2	0.103624
MEL	SP128678	I	0.298421
MEL	SP128678	R	0.207763
MEL	SP128691	I	0.325112
MEL	SP128691	R	0.184704
MEL	SP128691	A	0.105536
MEL	SP128691	A2	0.0836606
MEL	SP128691	H	0.300988
MEL	SP128705	R	0.188753
MEL	SP128705	A	0.0996418
MEL	SP128705	A2	0.0714805
MEL	SP128705	H	0.29632
MEL	SP128705	I	0.343805
MEL	SP128718	A2	0.0707262
MEL	SP128718	H	0.314871
MEL	SP128718	I	0.345858
MEL	SP128718	R	0.172496
MEL	SP128718	A	0.0960491
MEL	SP128751	A	0.102827
MEL	SP128751	A2	0.0874111
MEL	SP128751	H	0.319312
MEL	SP128751	I	0.30575
MEL	SP128751	R	0.184701
MEL	SP128757	H	0.279304
MEL	SP128757	I	0.365275
MEL	SP128757	R	0.174065
MEL	SP128757	A	0.107729
MEL	SP128757	A2	0.0736261
MEL	SP128774	A	0.101396
MEL	SP128774	A2	0.0699474
MEL	SP128774	H	0.308029
MEL	SP128774	I	0.337349
MEL	SP128774	R	0.183279
MEL	SP128781	A	0.109691
MEL	SP128781	A2	0.0866278
MEL	SP128781	H	0.280267
MEL	SP128781	I	0.331445
MEL	SP128781	R	0.191969
MEL	SP128789	H	0.292575
MEL	SP128789	I	0.315621
MEL	SP128789	R	0.189467
MEL	SP128789	A2	0.0917804
MEL	SP128789	A	0.110557
MEL	SP128799	A2	0.0848103
MEL	SP128799	H	0.288553
MEL	SP128799	A	0.109972
MEL	SP128799	I	0.307638
MEL	SP128799	R	0.209027
MEL	SP128818	R	0.178651
MEL	SP128818	A	0.104192
MEL	SP128818	A2	0.0795837
MEL	SP128818	H	0.315613
MEL	SP128818	I	0.321961
MEL	SP128829	A	0.104867
MEL	SP128829	A2	0.0864323
MEL	SP128829	H	0.334385
MEL	SP128829	I	0.293735
MEL	SP128829	R	0.18058
MEL	SP128843	A	0.115469
MEL	SP128843	A2	0.0813182
MEL	SP128843	R	0.18154
MEL	SP128843	H	0.310892
MEL	SP128843	I	0.310781
MEL	SP128868	A	0.106009
MEL	SP128868	A2	0.0659579
MEL	SP128868	H	0.270634
MEL	SP128868	I	0.37778
MEL	SP128868	R	0.179619
MEL	SP128878	A	0.106826
MEL	SP128878	A2	0.0818613
MEL	SP128878	H	0.337795
MEL	SP128878	I	0.291616
MEL	SP128878	R	0.181902
MEL	SP128945	A2	0.080465
MEL	SP128945	H	0.304754
MEL	SP128945	A	0.107818
MEL	SP128945	I	0.326186
MEL	SP128945	R	0.180777
MEL	SP129025	I	0.315152
MEL	SP129025	R	0.174429
MEL	SP129025	A	0.102
MEL	SP129025	A2	0.0849798
MEL	SP129025	H	0.323439
MEL	SP129071	I	0.316439
MEL	SP129071	A2	0.081925
MEL	SP129071	H	0.290809
MEL	SP129071	A	0.112177
MEL	SP129071	R	0.198649
MEL	SP129103	R	0.172633
MEL	SP129103	A	0.110801
MEL	SP129103	A2	0.0925633
MEL	SP129103	H	0.294829
MEL	SP129103	I	0.329174
MEL	SP129119	H	0.321129
MEL	SP129119	A	0.10114
MEL	SP129119	A2	0.0758261
MEL	SP129119	I	0.325873
MEL	SP129119	R	0.176032
MEL	SP129134	I	0.375693
MEL	SP129134	R	0.173651
MEL	SP129134	A	0.0923487
MEL	SP129134	A2	0.068281
MEL	SP129134	H	0.290027
MEL	SP129177	A	0.117353
MEL	SP129177	A2	0.0872024
MEL	SP129177	H	0.276252
MEL	SP129177	I	0.327074
MEL	SP129177	R	0.192118
MEL	SP129200	A	0.105408
MEL	SP129200	A2	0.0685805
MEL	SP129200	H	0.284026
MEL	SP129200	I	0.355295
MEL	SP129200	R	0.18669
MEL	SP129215	H	0.312663
MEL	SP129215	I	0.297424
MEL	SP129215	R	0.187128
MEL	SP129215	A	0.11155
MEL	SP129215	A2	0.0912354
MEL	SP129230	A	0.0933928
MEL	SP129230	A2	0.0675478
MEL	SP129230	H	0.31223
MEL	SP129230	I	0.33771
MEL	SP129230	R	0.18912
MEL	SP129257	R	0.183494
MEL	SP129257	A2	0.0814912
MEL	SP129257	H	0.313115
MEL	SP129257	I	0.320625
MEL	SP129257	A	0.101274
MEL	SP129272	A	0.103842
MEL	SP129272	A2	0.0819858
MEL	SP129272	H	0.313158
MEL	SP129272	I	0.324585
MEL	SP129272	R	0.176429
MEL	SP129280	A	0.111204
MEL	SP129280	A2	0.0749583
MEL	SP129280	I	0.337738
MEL	SP129280	R	0.199611
MEL	SP129280	H	0.276489
MEL	SP129287	A	0.12078
MEL	SP129287	A2	0.0871984
MEL	SP129287	H	0.272517
MEL	SP129287	I	0.328004
MEL	SP129287	R	0.191501
SCC	SRR2194555_Vs_SRR2194563_twicefiltered_TvN	A	0.136365
SCC	SRR2194555_Vs_SRR2194563_twicefiltered_TvN	A2	0.125051
SCC	SRR2194555_Vs_SRR2194563_twicefiltered_TvN	H	0.261065
SCC	SRR2194555_Vs_SRR2194563_twicefiltered_TvN	I	0.302067
SCC	SRR2194555_Vs_SRR2194563_twicefiltered_TvN	R	0.175451
SCC	SRR2194556_Vs_SRR2194565_twicefiltered_TvN	A	0.12478
SCC	SRR2194556_Vs_SRR2194565_twicefiltered_TvN	A2	0.10834
SCC	SRR2194556_Vs_SRR2194565_twicefiltered_TvN	H	0.286654
SCC	SRR2194556_Vs_SRR2194565_twicefiltered_TvN	I	0.302929
SCC	SRR2194556_Vs_SRR2194565_twicefiltered_TvN	R	0.177297
SCC	SRR2194557_Vs_SRR2194566_twicefiltered_TvN	A	0.126446
SCC	SRR2194557_Vs_SRR2194566_twicefiltered_TvN	A2	0.117052
SCC	SRR2194557_Vs_SRR2194566_twicefiltered_TvN	H	0.285065
SCC	SRR2194557_Vs_SRR2194566_twicefiltered_TvN	I	0.297322
SCC	SRR2194557_Vs_SRR2194566_twicefiltered_TvN	R	0.174114
SCC	SRR2194559_Vs_SRR2194568_twicefiltered_TvN	R	0.169953
SCC	SRR2194559_Vs_SRR2194568_twicefiltered_TvN	A	0.11906
SCC	SRR2194559_Vs_SRR2194568_twicefiltered_TvN	A2	0.103153
SCC	SRR2194559_Vs_SRR2194568_twicefiltered_TvN	H	0.303679
SCC	SRR2194559_Vs_SRR2194568_twicefiltered_TvN	I	0.304155
SCC	SRR2194560_Vs_SRR2194569_twicefiltered_TvN	A	0.119021
SCC	SRR2194560_Vs_SRR2194569_twicefiltered_TvN	A2	0.105328
SCC	SRR2194560_Vs_SRR2194569_twicefiltered_TvN	H	0.28882
SCC	SRR2194560_Vs_SRR2194569_twicefiltered_TvN	I	0.300019
SCC	SRR2194560_Vs_SRR2194569_twicefiltered_TvN	R	0.186812
SCC	SRR2194561_Vs_SRR2194570_twicefiltered_TvN	A	0.108145
SCC	SRR2194561_Vs_SRR2194570_twicefiltered_TvN	A2	0.0815207
SCC	SRR2194561_Vs_SRR2194570_twicefiltered_TvN	H	0.299182
SCC	SRR2194561_Vs_SRR2194570_twicefiltered_TvN	I	0.345913
SCC	SRR2194561_Vs_SRR2194570_twicefiltered_TvN	R	0.165239
SCC	SRR2194562_Vs_SRR2194571_twicefiltered_TvN	A	0.117731
SCC	SRR2194562_Vs_SRR2194571_twicefiltered_TvN	A2	0.0939538
SCC	SRR2194562_Vs_SRR2194571_twicefiltered_TvN	H	0.303123
SCC	SRR2194562_Vs_SRR2194571_twicefiltered_TvN	I	0.305049
SCC	SRR2194562_Vs_SRR2194571_twicefiltered_TvN	R	0.180144
XP-C	SRR2194572_Vs_SRR2194577_twicefiltered_TvN	A	0.163565
XP-C	SRR2194572_Vs_SRR2194577_twicefiltered_TvN	A2	0.117974
XP-C	SRR2194572_Vs_SRR2194577_twicefiltered_TvN	H	0.229885
XP-C	SRR2194572_Vs_SRR2194577_twicefiltered_TvN	I	0.279198
XP-C	SRR2194572_Vs_SRR2194577_twicefiltered_TvN	R	0.209378
XP-C	SRR2194573_Vs_SRR2194578_twicefiltered_TvN	A	0.165954
XP-C	SRR2194573_Vs_SRR2194578_twicefiltered_TvN	A2	0.0959705
XP-C	SRR2194573_Vs_SRR2194578_twicefiltered_TvN	H	0.219541
XP-C	SRR2194573_Vs_SRR2194578_twicefiltered_TvN	I	0.328388
XP-C	SRR2194573_Vs_SRR2194578_twicefiltered_TvN	R	0.190146
XP-C	SRR2194574_Vs_SRR2194554_twicefiltered_TvN	A	0.17406
XP-C	SRR2194574_Vs_SRR2194554_twicefiltered_TvN	A2	0.13484
XP-C	SRR2194574_Vs_SRR2194554_twicefiltered_TvN	H	0.221432
XP-C	SRR2194574_Vs_SRR2194554_twicefiltered_TvN	I	0.26634
XP-C	SRR2194574_Vs_SRR2194554_twicefiltered_TvN	R	0.203329
SCC	x01_DS102_T01_SCC_D1_00x_Vs_x01_DS102_N03_Blood_D1_00x_twicefiltered_TvN	A	0.118356
SCC	x01_DS102_T01_SCC_D1_00x_Vs_x01_DS102_N03_Blood_D1_00x_twicefiltered_TvN	A2	0.101905
SCC	x01_DS102_T01_SCC_D1_00x_Vs_x01_DS102_N03_Blood_D1_00x_twicefiltered_TvN	H	0.294848
SCC	x01_DS102_T01_SCC_D1_00x_Vs_x01_DS102_N03_Blood_D1_00x_twicefiltered_TvN	I	0.312291
SCC	x01_DS102_T01_SCC_D1_00x_Vs_x01_DS102_N03_Blood_D1_00x_twicefiltered_TvN	R	0.1726
SCC	x01_VS021_T02_SCC_D1_00x_Vs_x01_VS021_N06_blood_D1_00x_twicefiltered_TvN	A	0.116577
SCC	x01_VS021_T02_SCC_D1_00x_Vs_x01_VS021_N06_blood_D1_00x_twicefiltered_TvN	A2	0.106553
SCC	x01_VS021_T02_SCC_D1_00x_Vs_x01_VS021_N06_blood_D1_00x_twicefiltered_TvN	H	0.320062
SCC	x01_VS021_T02_SCC_D1_00x_Vs_x01_VS021_N06_blood_D1_00x_twicefiltered_TvN	I	0.283238
SCC	x01_VS021_T02_SCC_D1_00x_Vs_x01_VS021_N06_blood_D1_00x_twicefiltered_TvN	R	0.173571
SCC	x01_VS022_T04_SCC_D1_00x_Vs_x01_VS022_N05_blood_D1_00x_twicefiltered_TvN	A	0.121635
SCC	x01_VS022_T04_SCC_D1_00x_Vs_x01_VS022_N05_blood_D1_00x_twicefiltered_TvN	A2	0.105331
SCC	x01_VS022_T04_SCC_D1_00x_Vs_x01_VS022_N05_blood_D1_00x_twicefiltered_TvN	H	0.310541
SCC	x01_VS022_T04_SCC_D1_00x_Vs_x01_VS022_N05_blood_D1_00x_twicefiltered_TvN	I	0.278407
SCC	x01_VS022_T04_SCC_D1_00x_Vs_x01_VS022_N05_blood_D1_00x_twicefiltered_TvN	R	0.184086
SCC	x01_VS101_T05_SCC_D1_00x_Vs_x01_VS101_N04_skin_D1_00x_twicefiltered_TvN	A	0.128184
SCC	x01_VS101_T05_SCC_D1_00x_Vs_x01_VS101_N04_skin_D1_00x_twicefiltered_TvN	A2	0.103706
SCC	x01_VS101_T05_SCC_D1_00x_Vs_x01_VS101_N04_skin_D1_00x_twicefiltered_TvN	H	0.270401
SCC	x01_VS101_T05_SCC_D1_00x_Vs_x01_VS101_N04_skin_D1_00x_twicefiltered_TvN	I	0.322454
SCC	x01_VS101_T05_SCC_D1_00x_Vs_x01_VS101_N04_skin_D1_00x_twicefiltered_TvN	R	0.175255
SCC	x01_VS173_T03_SCC_D1_01x_Vs_x01_VS173_N06_skin_D1_00x_twicefiltered_TvN	A	0.146111
SCC	x01_VS173_T03_SCC_D1_01x_Vs_x01_VS173_N06_skin_D1_00x_twicefiltered_TvN	A2	0.101645
SCC	x01_VS173_T03_SCC_D1_01x_Vs_x01_VS173_N06_skin_D1_00x_twicefiltered_TvN	H	0.241393
SCC	x01_VS173_T03_SCC_D1_01x_Vs_x01_VS173_N06_skin_D1_00x_twicefiltered_TvN	I	0.334306
SCC	x01_VS173_T03_SCC_D1_01x_Vs_x01_VS173_N06_skin_D1_00x_twicefiltered_TvN	R	0.176546
SCC	x01_VS200_T02_SCC_D1_01x_Vs_x01_VS200_N03_skin_D1_00x_twicefiltered_TvN	A	0.127774
SCC	x01_VS200_T02_SCC_D1_01x_Vs_x01_VS200_N03_skin_D1_00x_twicefiltered_TvN	A2	0.108932
SCC	x01_VS200_T02_SCC_D1_01x_Vs_x01_VS200_N03_skin_D1_00x_twicefiltered_TvN	H	0.256949
SCC	x01_VS200_T02_SCC_D1_01x_Vs_x01_VS200_N03_skin_D1_00x_twicefiltered_TvN	I	0.326054
SCC	x01_VS200_T02_SCC_D1_01x_Vs_x01_VS200_N03_skin_D1_00x_twicefiltered_TvN	R	0.180291
XP-V	x04_AS002_T01_MEL_prob_final	A	0.145341
XP-V	x04_AS002_T01_MEL_prob_final	A2	0.126075
XP-V	x04_AS002_T01_MEL_prob_final	H	0.246353
XP-V	x04_AS002_T01_MEL_prob_final	I	0.275782
XP-V	x04_AS002_T01_MEL_prob_final	R	0.206449
XP-V	x04_AS003_T01_BCC_prob_final	A	0.13417
XP-V	x04_AS003_T01_BCC_prob_final	A2	0.11158
XP-V	x04_AS003_T01_BCC_prob_final	H	0.25279
XP-V	x04_AS003_T01_BCC_prob_final	I	0.329435
XP-V	x04_AS003_T01_BCC_prob_final	R	0.172026
XP-V	x04_AS004_T01_MEL_prob_final	A	0.130968
XP-V	x04_AS004_T01_MEL_prob_final	A2	0.10466
XP-V	x04_AS004_T01_MEL_prob_final	H	0.260028
XP-V	x04_AS004_T01_MEL_prob_final	I	0.294117
XP-V	x04_AS004_T01_MEL_prob_final	R	0.210227
XP-C	x04_CM002_T01_MEL_D1_x_Vs_x04_CM002_N02_Saliva_D1_x_twicefiltered_TvN	A	0.164843
XP-C	x04_CM002_T01_MEL_D1_x_Vs_x04_CM002_N02_Saliva_D1_x_twicefiltered_TvN	A2	0.151337
XP-C	x04_CM002_T01_MEL_D1_x_Vs_x04_CM002_N02_Saliva_D1_x_twicefiltered_TvN	H	0.217364
XP-C	x04_CM002_T01_MEL_D1_x_Vs_x04_CM002_N02_Saliva_D1_x_twicefiltered_TvN	I	0.242831
XP-C	x04_CM002_T01_MEL_D1_x_Vs_x04_CM002_N02_Saliva_D1_x_twicefiltered_TvN	R	0.223624
XP-V	x04_CM003_T01_MEL_D1_x_Vs_x04_CM003_T03_BCC_D2_x_twicefiltered_TvN	A	0.115314
XP-V	x04_CM003_T01_MEL_D1_x_Vs_x04_CM003_T03_BCC_D2_x_twicefiltered_TvN	A2	0.0545663
XP-V	x04_CM003_T01_MEL_D1_x_Vs_x04_CM003_T03_BCC_D2_x_twicefiltered_TvN	H	0.275412
XP-V	x04_CM003_T01_MEL_D1_x_Vs_x04_CM003_T03_BCC_D2_x_twicefiltered_TvN	I	0.385099
XP-V	x04_CM003_T01_MEL_D1_x_Vs_x04_CM003_T03_BCC_D2_x_twicefiltered_TvN	R	0.169609
XP-V	x04_CM004_T02_BCC_D1_x_Vs_x04_CM004_N03_Saliva_D1_x_twicefiltered_TvN	A	0.135612
XP-V	x04_CM004_T02_BCC_D1_x_Vs_x04_CM004_N03_Saliva_D1_x_twicefiltered_TvN	A2	0.10664
XP-V	x04_CM004_T02_BCC_D1_x_Vs_x04_CM004_N03_Saliva_D1_x_twicefiltered_TvN	H	0.252829
XP-V	x04_CM004_T02_BCC_D1_x_Vs_x04_CM004_N03_Saliva_D1_x_twicefiltered_TvN	I	0.315022
XP-V	x04_CM004_T02_BCC_D1_x_Vs_x04_CM004_N03_Saliva_D1_x_twicefiltered_TvN	R	0.189898
XP-V	x04_CM006_T01_BCC_D1_x_Vs_x04_CM006_N05_Saliva_D1_x_twicefiltered_TvN	A	0.119926
XP-V	x04_CM006_T01_BCC_D1_x_Vs_x04_CM006_N05_Saliva_D1_x_twicefiltered_TvN	A2	0.0854572
XP-V	x04_CM006_T01_BCC_D1_x_Vs_x04_CM006_N05_Saliva_D1_x_twicefiltered_TvN	H	0.28888
XP-V	x04_CM006_T01_BCC_D1_x_Vs_x04_CM006_N05_Saliva_D1_x_twicefiltered_TvN	I	0.339696
XP-V	x04_CM006_T01_BCC_D1_x_Vs_x04_CM006_N05_Saliva_D1_x_twicefiltered_TvN	R	0.16604
XP-V	x04_CM006_T02_BCC_D1_x_Vs_x04_CM006_N05_Saliva_D1_x_twicefiltered_TvN	A	0.137479
XP-V	x04_CM006_T02_BCC_D1_x_Vs_x04_CM006_N05_Saliva_D1_x_twicefiltered_TvN	A2	0.110789
XP-V	x04_CM006_T02_BCC_D1_x_Vs_x04_CM006_N05_Saliva_D1_x_twicefiltered_TvN	H	0.261861
XP-V	x04_CM006_T02_BCC_D1_x_Vs_x04_CM006_N05_Saliva_D1_x_twicefiltered_TvN	I	0.314944
XP-V	x04_CM006_T02_BCC_D1_x_Vs_x04_CM006_N05_Saliva_D1_x_twicefiltered_TvN	R	0.174926
XP-V	x04_CM006_T04_BCC_D1_x_Vs_x04_CM006_N05_Saliva_D1_x_twicefiltered_TvN	A	0.127222
XP-V	x04_CM006_T04_BCC_D1_x_Vs_x04_CM006_N05_Saliva_D1_x_twicefiltered_TvN	A2	0.0954854
XP-V	x04_CM006_T04_BCC_D1_x_Vs_x04_CM006_N05_Saliva_D1_x_twicefiltered_TvN	H	0.273416
XP-V	x04_CM006_T04_BCC_D1_x_Vs_x04_CM006_N05_Saliva_D1_x_twicefiltered_TvN	I	0.328114
XP-V	x04_CM006_T04_BCC_D1_x_Vs_x04_CM006_N05_Saliva_D1_x_twicefiltered_TvN	R	0.175762
XP-V	x04_CM008_T02_BCC_D1_x_Vs_x04_CM008_N04_Saliva_D1_x_twicefiltered_TvN	A	0.131501
XP-V	x04_CM008_T02_BCC_D1_x_Vs_x04_CM008_N04_Saliva_D1_x_twicefiltered_TvN	A2	0.101766
XP-V	x04_CM008_T02_BCC_D1_x_Vs_x04_CM008_N04_Saliva_D1_x_twicefiltered_TvN	H	0.291192
XP-V	x04_CM008_T02_BCC_D1_x_Vs_x04_CM008_N04_Saliva_D1_x_twicefiltered_TvN	I	0.306742
XP-V	x04_CM008_T02_BCC_D1_x_Vs_x04_CM008_N04_Saliva_D1_x_twicefiltered_TvN	R	0.168799
XP-V	x04_CM008_T03_BCC_D1_x_Vs_x04_CM008_N04_Saliva_D1_x_twicefiltered_TvN	A	0.143095
XP-V	x04_CM008_T03_BCC_D1_x_Vs_x04_CM008_N04_Saliva_D1_x_twicefiltered_TvN	A2	0.106659
XP-V	x04_CM008_T03_BCC_D1_x_Vs_x04_CM008_N04_Saliva_D1_x_twicefiltered_TvN	H	0.239716
XP-V	x04_CM008_T03_BCC_D1_x_Vs_x04_CM008_N04_Saliva_D1_x_twicefiltered_TvN	I	0.338359
XP-V	x04_CM008_T03_BCC_D1_x_Vs_x04_CM008_N04_Saliva_D1_x_twicefiltered_TvN	R	0.17217
XP-V	x04_CM011_T01_BCC_D1_x_Vs_x04_CM011_N04_Saliva_D1_x_twicefiltered_TvN	A	0.126983
XP-V	x04_CM011_T01_BCC_D1_x_Vs_x04_CM011_N04_Saliva_D1_x_twicefiltered_TvN	A2	0.099449
XP-V	x04_CM011_T01_BCC_D1_x_Vs_x04_CM011_N04_Saliva_D1_x_twicefiltered_TvN	H	0.284524
XP-V	x04_CM011_T01_BCC_D1_x_Vs_x04_CM011_N04_Saliva_D1_x_twicefiltered_TvN	I	0.312334
XP-V	x04_CM011_T01_BCC_D1_x_Vs_x04_CM011_N04_Saliva_D1_x_twicefiltered_TvN	R	0.17671
XP-V	x04_CM011_T03_BCC_D1_x_Vs_x04_CM011_N04_Saliva_D1_x_twicefiltered_TvN	A	0.132379
XP-V	x04_CM011_T03_BCC_D1_x_Vs_x04_CM011_N04_Saliva_D1_x_twicefiltered_TvN	A2	0.104294
XP-V	x04_CM011_T03_BCC_D1_x_Vs_x04_CM011_N04_Saliva_D1_x_twicefiltered_TvN	H	0.270359
XP-V	x04_CM011_T03_BCC_D1_x_Vs_x04_CM011_N04_Saliva_D1_x_twicefiltered_TvN	I	0.312472
XP-V	x04_CM011_T03_BCC_D1_x_Vs_x04_CM011_N04_Saliva_D1_x_twicefiltered_TvN	R	0.180494
XP-A	x04_CN001_T02_BCC_prob_final	A	0.19581
XP-A	x04_CN001_T02_BCC_prob_final	A2	0.192325
XP-A	x04_CN001_T02_BCC_prob_final	H	0.200443
XP-A	x04_CN001_T02_BCC_prob_final	I	0.211883
XP-A	x04_CN001_T02_BCC_prob_final	R	0.199539
XP-A	x04_CN001_T03_SCC_prob_final	A	0.216965
XP-A	x04_CN001_T03_SCC_prob_final	A2	0.185909
XP-A	x04_CN001_T03_SCC_prob_final	H	0.184162
XP-A	x04_CN001_T03_SCC_prob_final	I	0.214454
XP-A	x04_CN001_T03_SCC_prob_final	R	0.198509
XP-V	x04_CR006_T01_BCC_D1_00x_Vs_x04_CR006_N02_SKIN_D1_00x_twicefiltered_TvN	A	0.131408
XP-V	x04_CR006_T01_BCC_D1_00x_Vs_x04_CR006_N02_SKIN_D1_00x_twicefiltered_TvN	A2	0.103875
XP-V	x04_CR006_T01_BCC_D1_00x_Vs_x04_CR006_N02_SKIN_D1_00x_twicefiltered_TvN	H	0.265699
XP-V	x04_CR006_T01_BCC_D1_00x_Vs_x04_CR006_N02_SKIN_D1_00x_twicefiltered_TvN	I	0.326094
XP-V	x04_CR006_T01_BCC_D1_00x_Vs_x04_CR006_N02_SKIN_D1_00x_twicefiltered_TvN	R	0.172924
XP-V	x04_CR007_T01_BCC_D1_00x_Vs_x04_CR007_N02_SKIN_D1_00x_twicefiltered_TvN	A	0.103803
XP-V	x04_CR007_T01_BCC_D1_00x_Vs_x04_CR007_N02_SKIN_D1_00x_twicefiltered_TvN	A2	0.0815062
XP-V	x04_CR007_T01_BCC_D1_00x_Vs_x04_CR007_N02_SKIN_D1_00x_twicefiltered_TvN	H	0.292892
XP-V	x04_CR007_T01_BCC_D1_00x_Vs_x04_CR007_N02_SKIN_D1_00x_twicefiltered_TvN	I	0.319627
XP-V	x04_CR007_T01_BCC_D1_00x_Vs_x04_CR007_N02_SKIN_D1_00x_twicefiltered_TvN	R	0.202172
XP-C	x04_HF001_T01_SCC_prob_final	A	0.183264
XP-C	x04_HF001_T01_SCC_prob_final	A2	0.116078
XP-C	x04_HF001_T01_SCC_prob_final	H	0.201859
XP-C	x04_HF001_T01_SCC_prob_final	I	0.303302
XP-C	x04_HF001_T01_SCC_prob_final	R	0.195497
XP-E	x04_HF002_T01_SCC_prob_final	A	0.125179
XP-E	x04_HF002_T01_SCC_prob_final	A2	0.100812
XP-E	x04_HF002_T01_SCC_prob_final	H	0.253979
XP-E	x04_HF002_T01_SCC_prob_final	I	0.313406
XP-E	x04_HF002_T01_SCC_prob_final	R	0.206624
XP-D	x04_HF006_T02_BCC_prob_final	A	0.160668
XP-D	x04_HF006_T02_BCC_prob_final	A2	0.184156
XP-D	x04_HF006_T02_BCC_prob_final	H	0.237906
XP-D	x04_HF006_T02_BCC_prob_final	I	0.212373
XP-D	x04_HF006_T02_BCC_prob_final	R	0.204897
XP-D	x04_HF008_T01_cSCC_prob_final	A	0.195632
XP-D	x04_HF008_T01_cSCC_prob_final	A2	0.215802
XP-D	x04_HF008_T01_cSCC_prob_final	H	0.19236
XP-D	x04_HF008_T01_cSCC_prob_final	I	0.188247
XP-D	x04_HF008_T01_cSCC_prob_final	R	0.207958
XP-C	x04_HF010_T01_BCC_prob_final	A	0.164346
XP-C	x04_HF010_T01_BCC_prob_final	A2	0.150661
XP-C	x04_HF010_T01_BCC_prob_final	H	0.225549
XP-C	x04_HF010_T01_BCC_prob_final	I	0.245401
XP-C	x04_HF010_T01_BCC_prob_final	R	0.214043
XP-E	x04_SA001_T02_MEL_prob_final	A	0.120246
XP-E	x04_SA001_T02_MEL_prob_final	A2	0.0971737
XP-E	x04_SA001_T02_MEL_prob_final	H	0.272412
XP-E	x04_SA001_T02_MEL_prob_final	I	0.30518
XP-E	x04_SA001_T02_MEL_prob_final	R	0.204988
XP-E	x04_SA001_T03_BCC_prob_final	A	0.11632
XP-E	x04_SA001_T03_BCC_prob_final	A2	0.0995933
XP-E	x04_SA001_T03_BCC_prob_final	H	0.294475
XP-E	x04_SA001_T03_BCC_prob_final	I	0.306655
XP-E	x04_SA001_T03_BCC_prob_final	R	0.182956
XP-E	x04_SA001_T04_BCC_prob_final	A	0.167356
XP-E	x04_SA001_T04_BCC_prob_final	A2	0.14236
XP-E	x04_SA001_T04_BCC_prob_final	H	0.221747
XP-E	x04_SA001_T04_BCC_prob_final	I	0.294016
XP-E	x04_SA001_T04_BCC_prob_final	R	0.174521
XP-C	x04_SA006_T01_cSCC_prob_final	A	0.170386
XP-C	x04_SA006_T01_cSCC_prob_final	A2	0.181849
XP-C	x04_SA006_T01_cSCC_prob_final	H	0.21063
XP-C	x04_SA006_T01_cSCC_prob_final	I	0.215188
XP-C	x04_SA006_T01_cSCC_prob_final	R	0.221948
XP-E	x04_TP001_T01_NMSC_D1_x_Vs_x04_TP001_N06_Saliva_D1_x_twicefiltered_TvN	A	0.122613
XP-E	x04_TP001_T01_NMSC_D1_x_Vs_x04_TP001_N06_Saliva_D1_x_twicefiltered_TvN	A2	0.110659
XP-E	x04_TP001_T01_NMSC_D1_x_Vs_x04_TP001_N06_Saliva_D1_x_twicefiltered_TvN	H	0.272045
XP-E	x04_TP001_T01_NMSC_D1_x_Vs_x04_TP001_N06_Saliva_D1_x_twicefiltered_TvN	I	0.274896
XP-E	x04_TP001_T01_NMSC_D1_x_Vs_x04_TP001_N06_Saliva_D1_x_twicefiltered_TvN	R	0.219787
XP-E	x04_TP001_T03_NMSC_D1_x_Vs_x04_TP001_N06_Saliva_D1_x_twicefiltered_TvN	A	0.12833
XP-E	x04_TP001_T03_NMSC_D1_x_Vs_x04_TP001_N06_Saliva_D1_x_twicefiltered_TvN	A2	0.107431
XP-E	x04_TP001_T03_NMSC_D1_x_Vs_x04_TP001_N06_Saliva_D1_x_twicefiltered_TvN	H	0.266351
XP-E	x04_TP001_T03_NMSC_D1_x_Vs_x04_TP001_N06_Saliva_D1_x_twicefiltered_TvN	I	0.296662
XP-E	x04_TP001_T03_NMSC_D1_x_Vs_x04_TP001_N06_Saliva_D1_x_twicefiltered_TvN	R	0.201226
XP-E	x04_TP001_T04_NMSC_D1_x_Vs_x04_TP001_N06_Saliva_D1_x_twicefiltered_TvN	A	0.131943
XP-E	x04_TP001_T04_NMSC_D1_x_Vs_x04_TP001_N06_Saliva_D1_x_twicefiltered_TvN	A2	0.114304
XP-E	x04_TP001_T04_NMSC_D1_x_Vs_x04_TP001_N06_Saliva_D1_x_twicefiltered_TvN	H	0.269171
XP-E	x04_TP001_T04_NMSC_D1_x_Vs_x04_TP001_N06_Saliva_D1_x_twicefiltered_TvN	I	0.27197
XP-E	x04_TP001_T04_NMSC_D1_x_Vs_x04_TP001_N06_Saliva_D1_x_twicefiltered_TvN	R	0.212612
XP-E	x04_TP001_T05_NMSC_D1_x_merge_Vs_x04_TP001_N06_Saliva_D1_x_twicefiltered_TvN	A	0.112353
XP-E	x04_TP001_T05_NMSC_D1_x_merge_Vs_x04_TP001_N06_Saliva_D1_x_twicefiltered_TvN	A2	0.0921045
XP-E	x04_TP001_T05_NMSC_D1_x_merge_Vs_x04_TP001_N06_Saliva_D1_x_twicefiltered_TvN	H	0.280086
XP-E	x04_TP001_T05_NMSC_D1_x_merge_Vs_x04_TP001_N06_Saliva_D1_x_twicefiltered_TvN	I	0.317472
XP-E	x04_TP001_T05_NMSC_D1_x_merge_Vs_x04_TP001_N06_Saliva_D1_x_twicefiltered_TvN	R	0.197984
XP-E	x04_TP002_T02_NMSC_D1_x_4_seq_merged_Vs_x04_TP002_N05_Saliva_D1_x_twicefiltered_TvN	A	0.124566
XP-E	x04_TP002_T02_NMSC_D1_x_4_seq_merged_Vs_x04_TP002_N05_Saliva_D1_x_twicefiltered_TvN	A2	0.0859947
XP-E	x04_TP002_T02_NMSC_D1_x_4_seq_merged_Vs_x04_TP002_N05_Saliva_D1_x_twicefiltered_TvN	H	0.23053
XP-E	x04_TP002_T02_NMSC_D1_x_4_seq_merged_Vs_x04_TP002_N05_Saliva_D1_x_twicefiltered_TvN	I	0.388241
XP-E	x04_TP002_T02_NMSC_D1_x_4_seq_merged_Vs_x04_TP002_N05_Saliva_D1_x_twicefiltered_TvN	R	0.170668
XP-E	x04_TP002_T03_NMSC_D1_x_Vs_x04_TP002_N05_Saliva_D1_x_twicefiltered_TvN	A	0.135974
XP-E	x04_TP002_T03_NMSC_D1_x_Vs_x04_TP002_N05_Saliva_D1_x_twicefiltered_TvN	A2	0.118558
XP-E	x04_TP002_T03_NMSC_D1_x_Vs_x04_TP002_N05_Saliva_D1_x_twicefiltered_TvN	H	0.261058
XP-E	x04_TP002_T03_NMSC_D1_x_Vs_x04_TP002_N05_Saliva_D1_x_twicefiltered_TvN	I	0.275967
XP-E	x04_TP002_T03_NMSC_D1_x_Vs_x04_TP002_N05_Saliva_D1_x_twicefiltered_TvN	R	0.208442
XP-A	x05_CN001_T01_BCC_prob_final	A	0.205939
XP-A	x05_CN001_T01_BCC_prob_final	A2	0.14062
XP-A	x05_CN001_T01_BCC_prob_final	H	0.199628
XP-A	x05_CN001_T01_BCC_prob_final	I	0.283186
XP-A	x05_CN001_T01_BCC_prob_final	R	0.170627

## Sheet: Fig. 2d
Group	Sample	Interval	Strand	Normalised_mutation_rate
BCC	CPCT02030459T_Vs_CPCT02030459R_twicefiltered_TvN	[ 42, 55)_I	INT	0.0603914
BCC	CPCT02030459T_Vs_CPCT02030459R_twicefiltered_TvN	[ 0, 27)_G	NTR	0.125443
BCC	CPCT02030459T_Vs_CPCT02030459R_twicefiltered_TvN	[ 27, 42)_G	NTR	0.0839323
BCC	CPCT02030459T_Vs_CPCT02030459R_twicefiltered_TvN	[ 55, 66)_I	INT	0.0548832
BCC	CPCT02030459T_Vs_CPCT02030459R_twicefiltered_TvN	[ 66,100]_I	INT	0.0515377
BCC	CPCT02030459T_Vs_CPCT02030459R_twicefiltered_TvN	[ 66,100]_G	NTR	0.0460041
BCC	CPCT02030459T_Vs_CPCT02030459R_twicefiltered_TvN	[ 0, 27)_G	TR	0.102829
BCC	CPCT02030459T_Vs_CPCT02030459R_twicefiltered_TvN	[ 42, 55)_G	NTR	0.0589468
BCC	CPCT02030459T_Vs_CPCT02030459R_twicefiltered_TvN	[ 55, 66)_G	NTR	0.0600563
BCC	CPCT02030459T_Vs_CPCT02030459R_twicefiltered_TvN	[ 0, 27)_I	INT	0.111479
BCC	CPCT02030459T_Vs_CPCT02030459R_twicefiltered_TvN	[ 27, 42)_I	INT	0.0848424
BCC	CPCT02030459T_Vs_CPCT02030459R_twicefiltered_TvN	[ 55, 66)_G	TR	0.0295821
BCC	CPCT02030459T_Vs_CPCT02030459R_twicefiltered_TvN	[ 66,100]_G	TR	0.0237415
BCC	CPCT02030459T_Vs_CPCT02030459R_twicefiltered_TvN	[ 27, 42)_G	TR	0.0615655
BCC	CPCT02030459T_Vs_CPCT02030459R_twicefiltered_TvN	[ 42, 55)_G	TR	0.0447666
BCC	CPCT02030459TII_Vs_CPCT02030459R_twicefiltered_TvN	[ 55, 66)_G	TR	0.0289921
BCC	CPCT02030459TII_Vs_CPCT02030459R_twicefiltered_TvN	[ 55, 66)_I	INT	0.0604619
BCC	CPCT02030459TII_Vs_CPCT02030459R_twicefiltered_TvN	[ 0, 27)_I	INT	0.109498
BCC	CPCT02030459TII_Vs_CPCT02030459R_twicefiltered_TvN	[ 27, 42)_I	INT	0.0826118
BCC	CPCT02030459TII_Vs_CPCT02030459R_twicefiltered_TvN	[ 42, 55)_I	INT	0.0651841
BCC	CPCT02030459TII_Vs_CPCT02030459R_twicefiltered_TvN	[ 42, 55)_G	NTR	0.060791
BCC	CPCT02030459TII_Vs_CPCT02030459R_twicefiltered_TvN	[ 66,100]_I	INT	0.0498976
BCC	CPCT02030459TII_Vs_CPCT02030459R_twicefiltered_TvN	[ 0, 27)_G	NTR	0.114302
BCC	CPCT02030459TII_Vs_CPCT02030459R_twicefiltered_TvN	[ 27, 42)_G	NTR	0.0816142
BCC	CPCT02030459TII_Vs_CPCT02030459R_twicefiltered_TvN	[ 42, 55)_G	TR	0.0454416
BCC	CPCT02030459TII_Vs_CPCT02030459R_twicefiltered_TvN	[ 66,100]_G	TR	0.0221189
BCC	CPCT02030459TII_Vs_CPCT02030459R_twicefiltered_TvN	[ 55, 66)_G	NTR	0.0591256
BCC	CPCT02030459TII_Vs_CPCT02030459R_twicefiltered_TvN	[ 66,100]_G	NTR	0.0456844
BCC	CPCT02030459TII_Vs_CPCT02030459R_twicefiltered_TvN	[ 0, 27)_G	TR	0.110499
BCC	CPCT02030459TII_Vs_CPCT02030459R_twicefiltered_TvN	[ 27, 42)_G	TR	0.0637784
SCC	CPCT02050105T_Vs_CPCT02050105R_twicefiltered_TvN	[ 0, 27)_I	INT	0.121993
SCC	CPCT02050105T_Vs_CPCT02050105R_twicefiltered_TvN	[ 27, 42)_I	INT	0.0882151
SCC	CPCT02050105T_Vs_CPCT02050105R_twicefiltered_TvN	[ 42, 55)_I	INT	0.0576814
SCC	CPCT02050105T_Vs_CPCT02050105R_twicefiltered_TvN	[ 55, 66)_I	INT	0.0479264
SCC	CPCT02050105T_Vs_CPCT02050105R_twicefiltered_TvN	[ 66,100]_I	INT	0.0451548
SCC	CPCT02050105T_Vs_CPCT02050105R_twicefiltered_TvN	[ 0, 27)_G	NTR	0.120893
SCC	CPCT02050105T_Vs_CPCT02050105R_twicefiltered_TvN	[ 27, 42)_G	NTR	0.0803832
SCC	CPCT02050105T_Vs_CPCT02050105R_twicefiltered_TvN	[ 42, 55)_G	NTR	0.0532306
SCC	CPCT02050105T_Vs_CPCT02050105R_twicefiltered_TvN	[ 42, 55)_G	TR	0.0447661
SCC	CPCT02050105T_Vs_CPCT02050105R_twicefiltered_TvN	[ 55, 66)_G	TR	0.0331369
SCC	CPCT02050105T_Vs_CPCT02050105R_twicefiltered_TvN	[ 66,100]_G	TR	0.0283169
SCC	CPCT02050105T_Vs_CPCT02050105R_twicefiltered_TvN	[ 0, 27)_G	TR	0.116123
SCC	CPCT02050105T_Vs_CPCT02050105R_twicefiltered_TvN	[ 27, 42)_G	TR	0.0745648
SCC	CPCT02050105T_Vs_CPCT02050105R_twicefiltered_TvN	[ 55, 66)_G	NTR	0.0456972
SCC	CPCT02050105T_Vs_CPCT02050105R_twicefiltered_TvN	[ 66,100]_G	NTR	0.0419174
SCC	CPCT02060041T_Vs_CPCT02060041R_twicefiltered_TvN	[ 0, 27)_I	INT	0.119454
SCC	CPCT02060041T_Vs_CPCT02060041R_twicefiltered_TvN	[ 27, 42)_I	INT	0.0868293
SCC	CPCT02060041T_Vs_CPCT02060041R_twicefiltered_TvN	[ 42, 55)_I	INT	0.0647877
SCC	CPCT02060041T_Vs_CPCT02060041R_twicefiltered_TvN	[ 55, 66)_I	INT	0.0552171
SCC	CPCT02060041T_Vs_CPCT02060041R_twicefiltered_TvN	[ 66,100]_I	INT	0.045688
SCC	CPCT02060041T_Vs_CPCT02060041R_twicefiltered_TvN	[ 0, 27)_G	NTR	0.120882
SCC	CPCT02060041T_Vs_CPCT02060041R_twicefiltered_TvN	[ 66,100]_G	NTR	0.0435805
SCC	CPCT02060041T_Vs_CPCT02060041R_twicefiltered_TvN	[ 0, 27)_G	TR	0.112056
SCC	CPCT02060041T_Vs_CPCT02060041R_twicefiltered_TvN	[ 42, 55)_G	NTR	0.0623376
SCC	CPCT02060041T_Vs_CPCT02060041R_twicefiltered_TvN	[ 55, 66)_G	NTR	0.0522849
SCC	CPCT02060041T_Vs_CPCT02060041R_twicefiltered_TvN	[ 55, 66)_G	TR	0.0275659
SCC	CPCT02060041T_Vs_CPCT02060041R_twicefiltered_TvN	[ 66,100]_G	TR	0.0176924
SCC	CPCT02060041T_Vs_CPCT02060041R_twicefiltered_TvN	[ 27, 42)_G	TR	0.0683042
SCC	CPCT02060041T_Vs_CPCT02060041R_twicefiltered_TvN	[ 42, 55)_G	TR	0.041673
SCC	CPCT02060041T_Vs_CPCT02060041R_twicefiltered_TvN	[ 27, 42)_G	NTR	0.0816478
BCC	CPCT02060043T_Vs_CPCT02060043R_twicefiltered_TvN	[ 66,100]_G	NTR	0.04145
BCC	CPCT02060043T_Vs_CPCT02060043R_twicefiltered_TvN	[ 0, 27)_I	INT	0.124615
BCC	CPCT02060043T_Vs_CPCT02060043R_twicefiltered_TvN	[ 27, 42)_I	INT	0.0849164
BCC	CPCT02060043T_Vs_CPCT02060043R_twicefiltered_TvN	[ 55, 66)_G	NTR	0.052572
BCC	CPCT02060043T_Vs_CPCT02060043R_twicefiltered_TvN	[ 27, 42)_G	NTR	0.0751474
BCC	CPCT02060043T_Vs_CPCT02060043R_twicefiltered_TvN	[ 42, 55)_G	NTR	0.0677605
BCC	CPCT02060043T_Vs_CPCT02060043R_twicefiltered_TvN	[ 0, 27)_G	TR	0.113019
BCC	CPCT02060043T_Vs_CPCT02060043R_twicefiltered_TvN	[ 27, 42)_G	TR	0.0693112
BCC	CPCT02060043T_Vs_CPCT02060043R_twicefiltered_TvN	[ 42, 55)_G	TR	0.045181
BCC	CPCT02060043T_Vs_CPCT02060043R_twicefiltered_TvN	[ 55, 66)_G	TR	0.0371384
BCC	CPCT02060043T_Vs_CPCT02060043R_twicefiltered_TvN	[ 66,100]_G	TR	0.0212299
BCC	CPCT02060043T_Vs_CPCT02060043R_twicefiltered_TvN	[ 0, 27)_G	NTR	0.109204
BCC	CPCT02060043T_Vs_CPCT02060043R_twicefiltered_TvN	[ 42, 55)_I	INT	0.0639345
BCC	CPCT02060043T_Vs_CPCT02060043R_twicefiltered_TvN	[ 55, 66)_I	INT	0.0576361
BCC	CPCT02060043T_Vs_CPCT02060043R_twicefiltered_TvN	[ 66,100]_I	INT	0.0368848
BCC	CPCT02080205T_Vs_CPCT02080205R_twicefiltered_TvN	[ 0, 27)_I	INT	0.139395
BCC	CPCT02080205T_Vs_CPCT02080205R_twicefiltered_TvN	[ 27, 42)_I	INT	0.0879484
BCC	CPCT02080205T_Vs_CPCT02080205R_twicefiltered_TvN	[ 42, 55)_I	INT	0.0618818
BCC	CPCT02080205T_Vs_CPCT02080205R_twicefiltered_TvN	[ 55, 66)_I	INT	0.0487
BCC	CPCT02080205T_Vs_CPCT02080205R_twicefiltered_TvN	[ 66,100]_I	INT	0.0358595
BCC	CPCT02080205T_Vs_CPCT02080205R_twicefiltered_TvN	[ 66,100]_G	NTR	0.0342039
BCC	CPCT02080205T_Vs_CPCT02080205R_twicefiltered_TvN	[ 0, 27)_G	TR	0.11531
BCC	CPCT02080205T_Vs_CPCT02080205R_twicefiltered_TvN	[ 27, 42)_G	TR	0.0730299
BCC	CPCT02080205T_Vs_CPCT02080205R_twicefiltered_TvN	[ 42, 55)_G	TR	0.0432244
BCC	CPCT02080205T_Vs_CPCT02080205R_twicefiltered_TvN	[ 55, 66)_G	TR	0.0268107
BCC	CPCT02080205T_Vs_CPCT02080205R_twicefiltered_TvN	[ 66,100]_G	TR	0.0160548
BCC	CPCT02080205T_Vs_CPCT02080205R_twicefiltered_TvN	[ 27, 42)_G	NTR	0.0852494
BCC	CPCT02080205T_Vs_CPCT02080205R_twicefiltered_TvN	[ 42, 55)_G	NTR	0.06029
BCC	CPCT02080205T_Vs_CPCT02080205R_twicefiltered_TvN	[ 55, 66)_G	NTR	0.0427367
BCC	CPCT02080205T_Vs_CPCT02080205R_twicefiltered_TvN	[ 0, 27)_G	NTR	0.129306
SCC	CPCT02080234T_Vs_CPCT02080234R_twicefiltered_TvN	[ 0, 27)_I	INT	0.130253
SCC	CPCT02080234T_Vs_CPCT02080234R_twicefiltered_TvN	[ 27, 42)_I	INT	0.0938307
SCC	CPCT02080234T_Vs_CPCT02080234R_twicefiltered_TvN	[ 42, 55)_I	INT	0.0594761
SCC	CPCT02080234T_Vs_CPCT02080234R_twicefiltered_TvN	[ 0, 27)_G	NTR	0.130592
SCC	CPCT02080234T_Vs_CPCT02080234R_twicefiltered_TvN	[ 27, 42)_G	NTR	0.0877902
SCC	CPCT02080234T_Vs_CPCT02080234R_twicefiltered_TvN	[ 42, 55)_G	NTR	0.054008
SCC	CPCT02080234T_Vs_CPCT02080234R_twicefiltered_TvN	[ 55, 66)_G	NTR	0.0383665
SCC	CPCT02080234T_Vs_CPCT02080234R_twicefiltered_TvN	[ 66,100]_G	NTR	0.0328409
SCC	CPCT02080234T_Vs_CPCT02080234R_twicefiltered_TvN	[ 0, 27)_G	TR	0.127803
SCC	CPCT02080234T_Vs_CPCT02080234R_twicefiltered_TvN	[ 27, 42)_G	TR	0.077533
SCC	CPCT02080234T_Vs_CPCT02080234R_twicefiltered_TvN	[ 42, 55)_G	TR	0.0423036
SCC	CPCT02080234T_Vs_CPCT02080234R_twicefiltered_TvN	[ 55, 66)_G	TR	0.0259288
SCC	CPCT02080234T_Vs_CPCT02080234R_twicefiltered_TvN	[ 66,100]_G	TR	0.0171577
SCC	CPCT02080234T_Vs_CPCT02080234R_twicefiltered_TvN	[ 55, 66)_I	INT	0.0455867
SCC	CPCT02080234T_Vs_CPCT02080234R_twicefiltered_TvN	[ 66,100]_I	INT	0.0365301
BCC	CPCT02300042T_Vs_CPCT02300042R_twicefiltered_TvN	[ 66,100]_I	INT	0.0451788
BCC	CPCT02300042T_Vs_CPCT02300042R_twicefiltered_TvN	[ 0, 27)_G	NTR	0.112295
BCC	CPCT02300042T_Vs_CPCT02300042R_twicefiltered_TvN	[ 27, 42)_G	NTR	0.0850799
BCC	CPCT02300042T_Vs_CPCT02300042R_twicefiltered_TvN	[ 42, 55)_G	NTR	0.0631466
BCC	CPCT02300042T_Vs_CPCT02300042R_twicefiltered_TvN	[ 55, 66)_G	NTR	0.0529609
BCC	CPCT02300042T_Vs_CPCT02300042R_twicefiltered_TvN	[ 66,100]_G	NTR	0.0455014
BCC	CPCT02300042T_Vs_CPCT02300042R_twicefiltered_TvN	[ 0, 27)_G	TR	0.108138
BCC	CPCT02300042T_Vs_CPCT02300042R_twicefiltered_TvN	[ 27, 42)_G	TR	0.0722519
BCC	CPCT02300042T_Vs_CPCT02300042R_twicefiltered_TvN	[ 42, 55)_G	TR	0.0450102
BCC	CPCT02300042T_Vs_CPCT02300042R_twicefiltered_TvN	[ 55, 66)_G	TR	0.0294715
BCC	CPCT02300042T_Vs_CPCT02300042R_twicefiltered_TvN	[ 66,100]_G	TR	0.0204321
BCC	CPCT02300042T_Vs_CPCT02300042R_twicefiltered_TvN	[ 0, 27)_I	INT	0.114626
BCC	CPCT02300042T_Vs_CPCT02300042R_twicefiltered_TvN	[ 27, 42)_I	INT	0.084919
BCC	CPCT02300042T_Vs_CPCT02300042R_twicefiltered_TvN	[ 42, 55)_I	INT	0.0647754
BCC	CPCT02300042T_Vs_CPCT02300042R_twicefiltered_TvN	[ 55, 66)_I	INT	0.0562135
SCC	CSCC_0002_M1	[ 66,100]_I	INT	0.0287008
SCC	CSCC_0002_M1	[ 0, 27)_G	NTR	0.143053
SCC	CSCC_0002_M1	[ 27, 42)_G	NTR	0.0913141
SCC	CSCC_0002_M1	[ 42, 55)_G	NTR	0.0491425
SCC	CSCC_0002_M1	[ 55, 66)_G	NTR	0.0340789
SCC	CSCC_0002_M1	[ 66,100]_G	NTR	0.0264611
SCC	CSCC_0002_M1	[ 0, 27)_G	TR	0.135493
SCC	CSCC_0002_M1	[ 27, 42)_G	TR	0.0817067
SCC	CSCC_0002_M1	[ 42, 55)_G	TR	0.0391266
SCC	CSCC_0002_M1	[ 0, 27)_I	INT	0.138032
SCC	CSCC_0002_M1	[ 27, 42)_I	INT	0.099298
SCC	CSCC_0002_M1	[ 42, 55)_I	INT	0.056931
SCC	CSCC_0002_M1	[ 55, 66)_I	INT	0.0384027
SCC	CSCC_0002_M1	[ 55, 66)_G	TR	0.0229187
SCC	CSCC_0002_M1	[ 66,100]_G	TR	0.0153415
SCC	CSCC_0003_M1	[ 0, 27)_I	INT	0.123143
SCC	CSCC_0003_M1	[ 27, 42)_I	INT	0.0945502
SCC	CSCC_0003_M1	[ 66,100]_I	INT	0.0367202
SCC	CSCC_0003_M1	[ 0, 27)_G	NTR	0.119926
SCC	CSCC_0003_M1	[ 42, 55)_I	INT	0.067136
SCC	CSCC_0003_M1	[ 55, 66)_I	INT	0.0476113
SCC	CSCC_0003_M1	[ 55, 66)_G	NTR	0.0422899
SCC	CSCC_0003_M1	[ 66,100]_G	NTR	0.033554
SCC	CSCC_0003_M1	[ 27, 42)_G	NTR	0.0912361
SCC	CSCC_0003_M1	[ 42, 55)_G	NTR	0.0597524
SCC	CSCC_0003_M1	[ 66,100]_G	TR	0.0159243
SCC	CSCC_0003_M1	[ 55, 66)_G	TR	0.0264251
SCC	CSCC_0003_M1	[ 0, 27)_G	TR	0.117554
SCC	CSCC_0003_M1	[ 27, 42)_G	TR	0.0779494
SCC	CSCC_0003_M1	[ 42, 55)_G	TR	0.0462283
SCC	CSCC_0004_M1	[ 27, 42)_I	INT	0.0873111
SCC	CSCC_0004_M1	[ 0, 27)_G	NTR	0.135955
SCC	CSCC_0004_M1	[ 42, 55)_I	INT	0.0575686
SCC	CSCC_0004_M1	[ 55, 66)_I	INT	0.0473483
SCC	CSCC_0004_M1	[ 66,100]_I	INT	0.0394763
SCC	CSCC_0004_M1	[ 66,100]_G	NTR	0.0381172
SCC	CSCC_0004_M1	[ 27, 42)_G	NTR	0.0774751
SCC	CSCC_0004_M1	[ 42, 55)_G	NTR	0.051432
SCC	CSCC_0004_M1	[ 55, 66)_G	NTR	0.0401866
SCC	CSCC_0004_M1	[ 0, 27)_I	INT	0.129472
SCC	CSCC_0004_M1	[ 66,100]_G	TR	0.0246449
SCC	CSCC_0004_M1	[ 0, 27)_G	TR	0.129849
SCC	CSCC_0004_M1	[ 27, 42)_G	TR	0.0697205
SCC	CSCC_0004_M1	[ 42, 55)_G	TR	0.0406097
SCC	CSCC_0004_M1	[ 55, 66)_G	TR	0.0308328
SCC	CSCC_0005_M1	[ 0, 27)_I	INT	0.132374
SCC	CSCC_0005_M1	[ 27, 42)_I	INT	0.0931604
SCC	CSCC_0005_M1	[ 42, 55)_I	INT	0.0584812
SCC	CSCC_0005_M1	[ 55, 66)_I	INT	0.0446913
SCC	CSCC_0005_M1	[ 66,100]_I	INT	0.0354764
SCC	CSCC_0005_M1	[ 0, 27)_G	NTR	0.130654
SCC	CSCC_0005_M1	[ 27, 42)_G	NTR	0.0841232
SCC	CSCC_0005_M1	[ 42, 55)_G	NTR	0.0539809
SCC	CSCC_0005_M1	[ 42, 55)_G	TR	0.0418938
SCC	CSCC_0005_M1	[ 66,100]_G	NTR	0.0341584
SCC	CSCC_0005_M1	[ 0, 27)_G	TR	0.12755
SCC	CSCC_0005_M1	[ 27, 42)_G	TR	0.076692
SCC	CSCC_0005_M1	[ 55, 66)_G	TR	0.0270654
SCC	CSCC_0005_M1	[ 66,100]_G	TR	0.0201042
SCC	CSCC_0005_M1	[ 55, 66)_G	NTR	0.0395939
SCC	CSCC_0006_M1	[ 0, 27)_G	TR	0.104283
SCC	CSCC_0006_M1	[ 27, 42)_I	INT	0.0792594
SCC	CSCC_0006_M1	[ 42, 55)_I	INT	0.0648323
SCC	CSCC_0006_M1	[ 55, 66)_I	INT	0.0576007
SCC	CSCC_0006_M1	[ 0, 27)_I	INT	0.104912
SCC	CSCC_0006_M1	[ 66,100]_G	NTR	0.0443964
SCC	CSCC_0006_M1	[ 55, 66)_G	NTR	0.0490275
SCC	CSCC_0006_M1	[ 27, 42)_G	TR	0.0684431
SCC	CSCC_0006_M1	[ 42, 55)_G	TR	0.0519646
SCC	CSCC_0006_M1	[ 55, 66)_G	TR	0.0475404
SCC	CSCC_0006_M1	[ 66,100]_G	TR	0.0420603
SCC	CSCC_0006_M1	[ 27, 42)_G	NTR	0.0744862
SCC	CSCC_0006_M1	[ 42, 55)_G	NTR	0.0565314
SCC	CSCC_0006_M1	[ 66,100]_I	INT	0.0523768
SCC	CSCC_0006_M1	[ 0, 27)_G	NTR	0.102286
SCC	CSCC_0007_M1	[ 0, 27)_I	INT	0.128614
SCC	CSCC_0007_M1	[ 27, 42)_I	INT	0.0875424
SCC	CSCC_0007_M1	[ 42, 55)_I	INT	0.059608
SCC	CSCC_0007_M1	[ 55, 66)_I	INT	0.0477132
SCC	CSCC_0007_M1	[ 66,100]_I	INT	0.0415976
SCC	CSCC_0007_M1	[ 0, 27)_G	NTR	0.127246
SCC	CSCC_0007_M1	[ 0, 27)_G	TR	0.122708
SCC	CSCC_0007_M1	[ 27, 42)_G	TR	0.0737802
SCC	CSCC_0007_M1	[ 42, 55)_G	TR	0.0411732
SCC	CSCC_0007_M1	[ 55, 66)_G	TR	0.0283061
SCC	CSCC_0007_M1	[ 66,100]_G	TR	0.0211481
SCC	CSCC_0007_M1	[ 27, 42)_G	NTR	0.0820599
SCC	CSCC_0007_M1	[ 42, 55)_G	NTR	0.0545252
SCC	CSCC_0007_M1	[ 55, 66)_G	NTR	0.0443363
SCC	CSCC_0007_M1	[ 66,100]_G	NTR	0.0396415
SCC	CSCC_0008_M1	[ 0, 27)_I	INT	0.115066
SCC	CSCC_0008_M1	[ 27, 42)_I	INT	0.0867863
SCC	CSCC_0008_M1	[ 42, 55)_I	INT	0.0590426
SCC	CSCC_0008_M1	[ 55, 66)_I	INT	0.0502055
SCC	CSCC_0008_M1	[ 27, 42)_G	NTR	0.083039
SCC	CSCC_0008_M1	[ 42, 55)_G	NTR	0.057814
SCC	CSCC_0008_M1	[ 55, 66)_G	NTR	0.0461404
SCC	CSCC_0008_M1	[ 66,100]_G	NTR	0.0396124
SCC	CSCC_0008_M1	[ 0, 27)_G	TR	0.120033
SCC	CSCC_0008_M1	[ 27, 42)_G	TR	0.0793375
SCC	CSCC_0008_M1	[ 42, 55)_G	TR	0.0428545
SCC	CSCC_0008_M1	[ 55, 66)_G	TR	0.0300799
SCC	CSCC_0008_M1	[ 66,100]_G	TR	0.0222101
SCC	CSCC_0008_M1	[ 66,100]_I	INT	0.0399325
SCC	CSCC_0008_M1	[ 0, 27)_G	NTR	0.127847
SCC	CSCC_0009_M1	[ 0, 27)_I	INT	0.12369
SCC	CSCC_0009_M1	[ 0, 27)_G	NTR	0.124324
SCC	CSCC_0009_M1	[ 27, 42)_G	NTR	0.0804793
SCC	CSCC_0009_M1	[ 42, 55)_G	NTR	0.053021
SCC	CSCC_0009_M1	[ 55, 66)_G	NTR	0.0434809
SCC	CSCC_0009_M1	[ 66,100]_G	NTR	0.0402743
SCC	CSCC_0009_M1	[ 0, 27)_G	TR	0.1183
SCC	CSCC_0009_M1	[ 27, 42)_G	TR	0.0739185
SCC	CSCC_0009_M1	[ 42, 55)_G	TR	0.0431347
SCC	CSCC_0009_M1	[ 55, 66)_G	TR	0.0304879
SCC	CSCC_0009_M1	[ 66,100]_G	TR	0.0255789
SCC	CSCC_0009_M1	[ 66,100]_I	INT	0.044315
SCC	CSCC_0009_M1	[ 27, 42)_I	INT	0.0899522
SCC	CSCC_0009_M1	[ 42, 55)_I	INT	0.0594574
SCC	CSCC_0009_M1	[ 55, 66)_I	INT	0.0495861
SCC	CSCC_0010_M1	[ 0, 27)_I	INT	0.123046
SCC	CSCC_0010_M1	[ 0, 27)_G	NTR	0.129604
SCC	CSCC_0010_M1	[ 27, 42)_G	NTR	0.0858939
SCC	CSCC_0010_M1	[ 42, 55)_G	NTR	0.0544237
SCC	CSCC_0010_M1	[ 55, 66)_G	NTR	0.0404557
SCC	CSCC_0010_M1	[ 66,100]_G	NTR	0.0346441
SCC	CSCC_0010_M1	[ 0, 27)_G	TR	0.123766
SCC	CSCC_0010_M1	[ 27, 42)_G	TR	0.0778023
SCC	CSCC_0010_M1	[ 42, 55)_G	TR	0.0442034
SCC	CSCC_0010_M1	[ 55, 66)_G	TR	0.0278267
SCC	CSCC_0010_M1	[ 27, 42)_I	INT	0.0931362
SCC	CSCC_0010_M1	[ 42, 55)_I	INT	0.0604804
SCC	CSCC_0010_M1	[ 55, 66)_I	INT	0.0460447
SCC	CSCC_0010_M1	[ 66,100]_I	INT	0.0385593
SCC	CSCC_0010_M1	[ 66,100]_G	TR	0.0201139
SCC	CSCC_0011_M1	[ 27, 42)_I	INT	0.0928612
SCC	CSCC_0011_M1	[ 42, 55)_I	INT	0.0588049
SCC	CSCC_0011_M1	[ 66,100]_I	INT	0.0355382
SCC	CSCC_0011_M1	[ 0, 27)_G	NTR	0.133694
SCC	CSCC_0011_M1	[ 27, 42)_G	NTR	0.0856421
SCC	CSCC_0011_M1	[ 55, 66)_I	INT	0.0455987
SCC	CSCC_0011_M1	[ 55, 66)_G	NTR	0.0388952
SCC	CSCC_0011_M1	[ 66,100]_G	NTR	0.0333843
SCC	CSCC_0011_M1	[ 0, 27)_G	TR	0.127377
SCC	CSCC_0011_M1	[ 42, 55)_G	NTR	0.0530172
SCC	CSCC_0011_M1	[ 0, 27)_I	INT	0.129481
SCC	CSCC_0011_M1	[ 55, 66)_G	TR	0.0269109
SCC	CSCC_0011_M1	[ 66,100]_G	TR	0.0192842
SCC	CSCC_0011_M1	[ 27, 42)_G	TR	0.0775383
SCC	CSCC_0011_M1	[ 42, 55)_G	TR	0.041973
SCC	CSCC_0012_M1	[ 42, 55)_I	INT	0.0598025
SCC	CSCC_0012_M1	[ 0, 27)_G	NTR	0.132784
SCC	CSCC_0012_M1	[ 27, 42)_G	NTR	0.0837568
SCC	CSCC_0012_M1	[ 55, 66)_I	INT	0.0471966
SCC	CSCC_0012_M1	[ 66,100]_I	INT	0.037476
SCC	CSCC_0012_M1	[ 66,100]_G	NTR	0.0352087
SCC	CSCC_0012_M1	[ 0, 27)_G	TR	0.118233
SCC	CSCC_0012_M1	[ 42, 55)_G	NTR	0.055141
SCC	CSCC_0012_M1	[ 55, 66)_G	NTR	0.0414803
SCC	CSCC_0012_M1	[ 0, 27)_I	INT	0.134165
SCC	CSCC_0012_M1	[ 27, 42)_I	INT	0.0939155
SCC	CSCC_0012_M1	[ 66,100]_G	TR	0.0185977
SCC	CSCC_0012_M1	[ 27, 42)_G	TR	0.0719316
SCC	CSCC_0012_M1	[ 42, 55)_G	TR	0.0424295
SCC	CSCC_0012_M1	[ 55, 66)_G	TR	0.0278819
SCC	CSCC_0013_M1	[ 0, 27)_I	INT	0.138337
SCC	CSCC_0013_M1	[ 27, 42)_I	INT	0.0924256
SCC	CSCC_0013_M1	[ 42, 55)_I	INT	0.0567141
SCC	CSCC_0013_M1	[ 55, 66)_I	INT	0.0431503
SCC	CSCC_0013_M1	[ 66,100]_I	INT	0.0357785
SCC	CSCC_0013_M1	[ 0, 27)_G	NTR	0.136297
SCC	CSCC_0013_M1	[ 27, 42)_G	NTR	0.0802109
SCC	CSCC_0013_M1	[ 42, 55)_G	NTR	0.0491304
SCC	CSCC_0013_M1	[ 55, 66)_G	NTR	0.0380588
SCC	CSCC_0013_M1	[ 42, 55)_G	TR	0.0410938
SCC	CSCC_0013_M1	[ 55, 66)_G	TR	0.0273081
SCC	CSCC_0013_M1	[ 0, 27)_G	TR	0.132114
SCC	CSCC_0013_M1	[ 27, 42)_G	TR	0.0753174
SCC	CSCC_0013_M1	[ 66,100]_G	TR	0.0213881
SCC	CSCC_0013_M1	[ 66,100]_G	NTR	0.0326759
SCC	CSCC_0014_M1	[ 27, 42)_G	TR	0.0668942
SCC	CSCC_0014_M1	[ 42, 55)_G	TR	0.0424149
SCC	CSCC_0014_M1	[ 27, 42)_I	INT	0.0891243
SCC	CSCC_0014_M1	[ 42, 55)_I	INT	0.0686317
SCC	CSCC_0014_M1	[ 55, 66)_I	INT	0.059747
SCC	CSCC_0014_M1	[ 0, 27)_I	INT	0.112652
SCC	CSCC_0014_M1	[ 0, 27)_G	TR	0.104669
SCC	CSCC_0014_M1	[ 55, 66)_G	NTR	0.0542061
SCC	CSCC_0014_M1	[ 66,100]_G	NTR	0.0458128
SCC	CSCC_0014_M1	[ 55, 66)_G	TR	0.0280162
SCC	CSCC_0014_M1	[ 66,100]_G	TR	0.0183005
SCC	CSCC_0014_M1	[ 0, 27)_G	NTR	0.113033
SCC	CSCC_0014_M1	[ 27, 42)_G	NTR	0.0822917
SCC	CSCC_0014_M1	[ 42, 55)_G	NTR	0.0644243
SCC	CSCC_0014_M1	[ 66,100]_I	INT	0.0497814
BCC	DRUP01060009T_Vs_DRUP01060009R_twicefiltered_TvN	[ 0, 27)_I	INT	0.125059
BCC	DRUP01060009T_Vs_DRUP01060009R_twicefiltered_TvN	[ 27, 42)_I	INT	0.0850658
BCC	DRUP01060009T_Vs_DRUP01060009R_twicefiltered_TvN	[ 42, 55)_I	INT	0.0645882
BCC	DRUP01060009T_Vs_DRUP01060009R_twicefiltered_TvN	[ 55, 66)_I	INT	0.0586133
BCC	DRUP01060009T_Vs_DRUP01060009R_twicefiltered_TvN	[ 66,100]_I	INT	0.0362269
BCC	DRUP01060009T_Vs_DRUP01060009R_twicefiltered_TvN	[ 0, 27)_G	NTR	0.106119
BCC	DRUP01060009T_Vs_DRUP01060009R_twicefiltered_TvN	[ 27, 42)_G	NTR	0.0777198
BCC	DRUP01060009T_Vs_DRUP01060009R_twicefiltered_TvN	[ 27, 42)_G	TR	0.070017
BCC	DRUP01060009T_Vs_DRUP01060009R_twicefiltered_TvN	[ 42, 55)_G	TR	0.0470156
BCC	DRUP01060009T_Vs_DRUP01060009R_twicefiltered_TvN	[ 55, 66)_G	TR	0.0374918
BCC	DRUP01060009T_Vs_DRUP01060009R_twicefiltered_TvN	[ 66,100]_G	TR	0.0222433
BCC	DRUP01060009T_Vs_DRUP01060009R_twicefiltered_TvN	[ 0, 27)_G	TR	0.108617
BCC	DRUP01060009T_Vs_DRUP01060009R_twicefiltered_TvN	[ 42, 55)_G	NTR	0.0670491
BCC	DRUP01060009T_Vs_DRUP01060009R_twicefiltered_TvN	[ 55, 66)_G	NTR	0.0519434
BCC	DRUP01060009T_Vs_DRUP01060009R_twicefiltered_TvN	[ 66,100]_G	NTR	0.0422304
BCC	DRUP01060021T_Vs_DRUP01060021R_twicefiltered_TvN	[ 0, 27)_I	INT	0.138198
BCC	DRUP01060021T_Vs_DRUP01060021R_twicefiltered_TvN	[ 27, 42)_I	INT	0.0873061
BCC	DRUP01060021T_Vs_DRUP01060021R_twicefiltered_TvN	[ 42, 55)_I	INT	0.0607084
BCC	DRUP01060021T_Vs_DRUP01060021R_twicefiltered_TvN	[ 55, 66)_I	INT	0.0474699
BCC	DRUP01060021T_Vs_DRUP01060021R_twicefiltered_TvN	[ 66,100]_I	INT	0.0393185
BCC	DRUP01060021T_Vs_DRUP01060021R_twicefiltered_TvN	[ 27, 42)_G	TR	0.0710523
BCC	DRUP01060021T_Vs_DRUP01060021R_twicefiltered_TvN	[ 55, 66)_G	NTR	0.0435764
BCC	DRUP01060021T_Vs_DRUP01060021R_twicefiltered_TvN	[ 66,100]_G	NTR	0.0358638
BCC	DRUP01060021T_Vs_DRUP01060021R_twicefiltered_TvN	[ 0, 27)_G	TR	0.121296
BCC	DRUP01060021T_Vs_DRUP01060021R_twicefiltered_TvN	[ 42, 55)_G	NTR	0.0570494
BCC	DRUP01060021T_Vs_DRUP01060021R_twicefiltered_TvN	[ 42, 55)_G	TR	0.0416479
BCC	DRUP01060021T_Vs_DRUP01060021R_twicefiltered_TvN	[ 55, 66)_G	TR	0.0251264
BCC	DRUP01060021T_Vs_DRUP01060021R_twicefiltered_TvN	[ 66,100]_G	TR	0.0175878
BCC	DRUP01060021T_Vs_DRUP01060021R_twicefiltered_TvN	[ 0, 27)_G	NTR	0.133014
BCC	DRUP01060021T_Vs_DRUP01060021R_twicefiltered_TvN	[ 27, 42)_G	NTR	0.0807865
BCC	DRUP01080021T_Vs_DRUP01080021R_twicefiltered_TvN	[ 42, 55)_G	NTR	0.0604112
BCC	DRUP01080021T_Vs_DRUP01080021R_twicefiltered_TvN	[ 27, 42)_I	INT	0.0881359
BCC	DRUP01080021T_Vs_DRUP01080021R_twicefiltered_TvN	[ 0, 27)_I	INT	0.139569
BCC	DRUP01080021T_Vs_DRUP01080021R_twicefiltered_TvN	[ 27, 42)_G	NTR	0.0854884
BCC	DRUP01080021T_Vs_DRUP01080021R_twicefiltered_TvN	[ 55, 66)_G	NTR	0.0430559
BCC	DRUP01080021T_Vs_DRUP01080021R_twicefiltered_TvN	[ 66,100]_G	NTR	0.0341446
BCC	DRUP01080021T_Vs_DRUP01080021R_twicefiltered_TvN	[ 0, 27)_G	TR	0.11547
BCC	DRUP01080021T_Vs_DRUP01080021R_twicefiltered_TvN	[ 27, 42)_G	TR	0.0729241
BCC	DRUP01080021T_Vs_DRUP01080021R_twicefiltered_TvN	[ 42, 55)_G	TR	0.0429523
BCC	DRUP01080021T_Vs_DRUP01080021R_twicefiltered_TvN	[ 55, 66)_G	TR	0.0262983
BCC	DRUP01080021T_Vs_DRUP01080021R_twicefiltered_TvN	[ 66,100]_G	TR	0.0157131
BCC	DRUP01080021T_Vs_DRUP01080021R_twicefiltered_TvN	[ 66,100]_I	INT	0.0356071
BCC	DRUP01080021T_Vs_DRUP01080021R_twicefiltered_TvN	[ 0, 27)_G	NTR	0.129334
BCC	DRUP01080021T_Vs_DRUP01080021R_twicefiltered_TvN	[ 42, 55)_I	INT	0.0622055
BCC	DRUP01080021T_Vs_DRUP01080021R_twicefiltered_TvN	[ 55, 66)_I	INT	0.0486908
SCC	DRUP01080022T_Vs_DRUP01080022R_twicefiltered_TvN	[ 0, 27)_I	INT	0.129893
SCC	DRUP01080022T_Vs_DRUP01080022R_twicefiltered_TvN	[ 27, 42)_I	INT	0.0937092
SCC	DRUP01080022T_Vs_DRUP01080022R_twicefiltered_TvN	[ 27, 42)_G	NTR	0.0876745
SCC	DRUP01080022T_Vs_DRUP01080022R_twicefiltered_TvN	[ 42, 55)_G	NTR	0.0542274
SCC	DRUP01080022T_Vs_DRUP01080022R_twicefiltered_TvN	[ 55, 66)_G	NTR	0.0383225
SCC	DRUP01080022T_Vs_DRUP01080022R_twicefiltered_TvN	[ 66,100]_G	NTR	0.032748
SCC	DRUP01080022T_Vs_DRUP01080022R_twicefiltered_TvN	[ 0, 27)_G	TR	0.127427
SCC	DRUP01080022T_Vs_DRUP01080022R_twicefiltered_TvN	[ 27, 42)_G	TR	0.077293
SCC	DRUP01080022T_Vs_DRUP01080022R_twicefiltered_TvN	[ 42, 55)_G	TR	0.042543
SCC	DRUP01080022T_Vs_DRUP01080022R_twicefiltered_TvN	[ 55, 66)_G	TR	0.0259408
SCC	DRUP01080022T_Vs_DRUP01080022R_twicefiltered_TvN	[ 66,100]_G	TR	0.0171158
SCC	DRUP01080022T_Vs_DRUP01080022R_twicefiltered_TvN	[ 42, 55)_I	INT	0.0597951
SCC	DRUP01080022T_Vs_DRUP01080022R_twicefiltered_TvN	[ 55, 66)_I	INT	0.0458446
SCC	DRUP01080022T_Vs_DRUP01080022R_twicefiltered_TvN	[ 66,100]_I	INT	0.0364191
SCC	DRUP01080022T_Vs_DRUP01080022R_twicefiltered_TvN	[ 0, 27)_G	NTR	0.131047
SCC	DRUP01230001T_Vs_DRUP01230001R_twicefiltered_TvN	[ 27, 42)_G	NTR	0.0830029
SCC	DRUP01230001T_Vs_DRUP01230001R_twicefiltered_TvN	[ 55, 66)_I	INT	0.0615881
SCC	DRUP01230001T_Vs_DRUP01230001R_twicefiltered_TvN	[ 66,100]_I	INT	0.0442565
SCC	DRUP01230001T_Vs_DRUP01230001R_twicefiltered_TvN	[ 0, 27)_G	NTR	0.0996553
SCC	DRUP01230001T_Vs_DRUP01230001R_twicefiltered_TvN	[ 0, 27)_G	TR	0.098884
SCC	DRUP01230001T_Vs_DRUP01230001R_twicefiltered_TvN	[ 42, 55)_G	NTR	0.0668565
SCC	DRUP01230001T_Vs_DRUP01230001R_twicefiltered_TvN	[ 55, 66)_G	NTR	0.0559232
SCC	DRUP01230001T_Vs_DRUP01230001R_twicefiltered_TvN	[ 66,100]_G	NTR	0.0420869
SCC	DRUP01230001T_Vs_DRUP01230001R_twicefiltered_TvN	[ 42, 55)_I	INT	0.0712566
SCC	DRUP01230001T_Vs_DRUP01230001R_twicefiltered_TvN	[ 27, 42)_G	TR	0.0736303
SCC	DRUP01230001T_Vs_DRUP01230001R_twicefiltered_TvN	[ 0, 27)_I	INT	0.101951
SCC	DRUP01230001T_Vs_DRUP01230001R_twicefiltered_TvN	[ 27, 42)_I	INT	0.0857036
SCC	DRUP01230001T_Vs_DRUP01230001R_twicefiltered_TvN	[ 55, 66)_G	TR	0.0377879
SCC	DRUP01230001T_Vs_DRUP01230001R_twicefiltered_TvN	[ 66,100]_G	TR	0.0250251
SCC	DRUP01230001T_Vs_DRUP01230001R_twicefiltered_TvN	[ 42, 55)_G	TR	0.052392
XP-C	PD37450a	[ 55, 66)_I	INT	0.0700318
XP-C	PD37450a	[ 42, 55)_I	INT	0.0757059
XP-C	PD37450a	[ 27, 42)_I	INT	0.0821311
XP-C	PD37450a	[ 42, 55)_G	NTR	0.0816446
XP-C	PD37450a	[ 66,100]_I	INT	0.0613985
XP-C	PD37450a	[ 0, 27)_G	NTR	0.086662
XP-C	PD37450a	[ 27, 42)_G	NTR	0.0859123
XP-C	PD37450a	[ 27, 42)_G	TR	0.0603201
XP-C	PD37450a	[ 55, 66)_G	NTR	0.0736391
XP-C	PD37450a	[ 66,100]_G	NTR	0.0638918
XP-C	PD37450a	[ 0, 27)_G	TR	0.0808586
XP-C	PD37450a	[ 0, 27)_I	INT	0.0864525
XP-C	PD37450a	[ 42, 55)_G	TR	0.0434716
XP-C	PD37450a	[ 55, 66)_G	TR	0.0298397
XP-C	PD37450a	[ 66,100]_G	TR	0.0180403
XP-D	RC12-032T_Vs_RC12-032N_twicefiltered_TvN	[ 27, 42)_I	INT	0.0610856
XP-D	RC12-032T_Vs_RC12-032N_twicefiltered_TvN	[ 0, 27)_G	NTR	0.0654035
XP-D	RC12-032T_Vs_RC12-032N_twicefiltered_TvN	[ 42, 55)_I	INT	0.0639968
XP-D	RC12-032T_Vs_RC12-032N_twicefiltered_TvN	[ 55, 66)_I	INT	0.0709454
XP-D	RC12-032T_Vs_RC12-032N_twicefiltered_TvN	[ 66,100]_I	INT	0.0769116
XP-D	RC12-032T_Vs_RC12-032N_twicefiltered_TvN	[ 66,100]_G	NTR	0.0729359
XP-D	RC12-032T_Vs_RC12-032N_twicefiltered_TvN	[ 27, 42)_G	NTR	0.0596081
XP-D	RC12-032T_Vs_RC12-032N_twicefiltered_TvN	[ 42, 55)_G	NTR	0.0580638
XP-D	RC12-032T_Vs_RC12-032N_twicefiltered_TvN	[ 55, 66)_G	NTR	0.0648692
XP-D	RC12-032T_Vs_RC12-032N_twicefiltered_TvN	[ 0, 27)_I	INT	0.0627377
XP-D	RC12-032T_Vs_RC12-032N_twicefiltered_TvN	[ 55, 66)_G	TR	0.0686405
XP-D	RC12-032T_Vs_RC12-032N_twicefiltered_TvN	[ 66,100]_G	TR	0.0780786
XP-D	RC12-032T_Vs_RC12-032N_twicefiltered_TvN	[ 27, 42)_G	TR	0.0629396
XP-D	RC12-032T_Vs_RC12-032N_twicefiltered_TvN	[ 42, 55)_G	TR	0.0643543
XP-D	RC12-032T_Vs_RC12-032N_twicefiltered_TvN	[ 0, 27)_G	TR	0.0694294
MEL	SP124302	[ 55, 66)_G	TR	0.0244259
MEL	SP124302	[ 0, 27)_I	INT	0.129624
MEL	SP124302	[ 27, 42)_I	INT	0.108185
MEL	SP124302	[ 42, 55)_G	TR	0.0494689
MEL	SP124302	[ 55, 66)_I	INT	0.0508511
MEL	SP124302	[ 66,100]_I	INT	0.0337783
MEL	SP124302	[ 0, 27)_G	NTR	0.124424
MEL	SP124302	[ 42, 55)_I	INT	0.0682137
MEL	SP124302	[ 0, 27)_G	TR	0.114317
MEL	SP124302	[ 27, 42)_G	TR	0.070798
MEL	SP124302	[ 66,100]_G	TR	0.0117587
MEL	SP124302	[ 66,100]_G	NTR	0.0266293
MEL	SP124302	[ 27, 42)_G	NTR	0.083536
MEL	SP124302	[ 42, 55)_G	NTR	0.0629046
MEL	SP124302	[ 55, 66)_G	NTR	0.0410847
MEL	SP124305	[ 0, 27)_I	INT	0.140449
MEL	SP124305	[ 27, 42)_I	INT	0.107005
MEL	SP124305	[ 42, 55)_I	INT	0.0677754
MEL	SP124305	[ 55, 66)_I	INT	0.0448039
MEL	SP124305	[ 66,100]_I	INT	0.0314748
MEL	SP124305	[ 0, 27)_G	NTR	0.132526
MEL	SP124305	[ 27, 42)_G	NTR	0.0921259
MEL	SP124305	[ 42, 55)_G	NTR	0.0538607
MEL	SP124305	[ 55, 66)_G	NTR	0.0331914
MEL	SP124305	[ 55, 66)_G	TR	0.0225907
MEL	SP124305	[ 66,100]_G	TR	0.0142716
MEL	SP124305	[ 0, 27)_G	TR	0.115889
MEL	SP124305	[ 27, 42)_G	TR	0.0771053
MEL	SP124305	[ 42, 55)_G	TR	0.0433809
MEL	SP124305	[ 66,100]_G	NTR	0.0235508
MEL	SP124307	[ 0, 27)_I	INT	0.137177
MEL	SP124307	[ 27, 42)_I	INT	0.104785
MEL	SP124307	[ 42, 55)_I	INT	0.0702127
MEL	SP124307	[ 55, 66)_I	INT	0.0486332
MEL	SP124307	[ 66,100]_I	INT	0.0340915
MEL	SP124307	[ 0, 27)_G	NTR	0.123993
MEL	SP124307	[ 27, 42)_G	NTR	0.0860514
MEL	SP124307	[ 66,100]_G	NTR	0.0246211
MEL	SP124307	[ 0, 27)_G	TR	0.12213
MEL	SP124307	[ 27, 42)_G	TR	0.0754701
MEL	SP124307	[ 42, 55)_G	TR	0.0448734
MEL	SP124307	[ 55, 66)_G	TR	0.0230709
MEL	SP124307	[ 66,100]_G	TR	0.0128115
MEL	SP124307	[ 42, 55)_G	NTR	0.0556467
MEL	SP124307	[ 55, 66)_G	NTR	0.0364328
MEL	SP124311	[ 42, 55)_I	INT	0.0676614
MEL	SP124311	[ 55, 66)_I	INT	0.0462083
MEL	SP124311	[ 0, 27)_I	INT	0.135977
MEL	SP124311	[ 27, 42)_I	INT	0.102127
MEL	SP124311	[ 55, 66)_G	NTR	0.0369935
MEL	SP124311	[ 66,100]_G	NTR	0.0287336
MEL	SP124311	[ 0, 27)_G	TR	0.118152
MEL	SP124311	[ 27, 42)_G	TR	0.0758622
MEL	SP124311	[ 42, 55)_G	TR	0.0441127
MEL	SP124311	[ 55, 66)_G	TR	0.0250503
MEL	SP124311	[ 66,100]_G	TR	0.0152925
MEL	SP124311	[ 66,100]_I	INT	0.0353176
MEL	SP124311	[ 0, 27)_G	NTR	0.126361
MEL	SP124311	[ 27, 42)_G	NTR	0.0873521
MEL	SP124311	[ 42, 55)_G	NTR	0.0547982
MEL	SP124316	[ 0, 27)_I	INT	0.14409
MEL	SP124316	[ 27, 42)_I	INT	0.108469
MEL	SP124316	[ 42, 55)_I	INT	0.0687941
MEL	SP124316	[ 55, 66)_I	INT	0.0444015
MEL	SP124316	[ 55, 66)_G	NTR	0.035412
MEL	SP124316	[ 66,100]_G	NTR	0.0220956
MEL	SP124316	[ 0, 27)_G	TR	0.121988
MEL	SP124316	[ 27, 42)_G	TR	0.0745565
MEL	SP124316	[ 42, 55)_G	TR	0.0471841
MEL	SP124316	[ 55, 66)_G	TR	0.0233623
MEL	SP124316	[ 66,100]_G	TR	0.0111266
MEL	SP124316	[ 27, 42)_G	NTR	0.0858048
MEL	SP124316	[ 42, 55)_G	NTR	0.0551403
MEL	SP124316	[ 66,100]_I	INT	0.0281297
MEL	SP124316	[ 0, 27)_G	NTR	0.129445
MEL	SP124319	[ 0, 27)_I	INT	0.13978
MEL	SP124319	[ 27, 42)_I	INT	0.101558
MEL	SP124319	[ 66,100]_I	INT	0.0313167
MEL	SP124319	[ 0, 27)_G	NTR	0.125275
MEL	SP124319	[ 27, 42)_G	NTR	0.091388
MEL	SP124319	[ 42, 55)_G	NTR	0.0574139
MEL	SP124319	[ 55, 66)_G	NTR	0.03715
MEL	SP124319	[ 66,100]_G	NTR	0.0249443
MEL	SP124319	[ 0, 27)_G	TR	0.120164
MEL	SP124319	[ 27, 42)_G	TR	0.0814631
MEL	SP124319	[ 42, 55)_G	TR	0.0420124
MEL	SP124319	[ 55, 66)_G	TR	0.0237149
MEL	SP124319	[ 42, 55)_I	INT	0.0670215
MEL	SP124319	[ 55, 66)_I	INT	0.044854
MEL	SP124319	[ 66,100]_G	TR	0.0119438
MEL	SP124326	[ 55, 66)_I	INT	0.0482911
MEL	SP124326	[ 66,100]_I	INT	0.032374
MEL	SP124326	[ 0, 27)_G	NTR	0.122301
MEL	SP124326	[ 42, 55)_G	NTR	0.0576023
MEL	SP124326	[ 55, 66)_G	NTR	0.0408412
MEL	SP124326	[ 66,100]_G	NTR	0.0256956
MEL	SP124326	[ 27, 42)_G	NTR	0.0832467
MEL	SP124326	[ 27, 42)_G	TR	0.0754517
MEL	SP124326	[ 42, 55)_G	TR	0.0469466
MEL	SP124326	[ 55, 66)_G	TR	0.0268755
MEL	SP124326	[ 0, 27)_G	TR	0.12043
MEL	SP124326	[ 0, 27)_I	INT	0.135852
MEL	SP124326	[ 27, 42)_I	INT	0.101844
MEL	SP124326	[ 42, 55)_I	INT	0.067777
MEL	SP124326	[ 66,100]_G	TR	0.0144704
MEL	SP124329	[ 55, 66)_I	INT	0.04513
MEL	SP124329	[ 0, 27)_G	NTR	0.129113
MEL	SP124329	[ 27, 42)_G	NTR	0.0869073
MEL	SP124329	[ 42, 55)_G	NTR	0.0523451
MEL	SP124329	[ 66,100]_I	INT	0.0284007
MEL	SP124329	[ 66,100]_G	NTR	0.0226974
MEL	SP124329	[ 0, 27)_G	TR	0.122209
MEL	SP124329	[ 27, 42)_G	TR	0.0771834
MEL	SP124329	[ 55, 66)_G	NTR	0.0341212
MEL	SP124329	[ 0, 27)_I	INT	0.139206
MEL	SP124329	[ 27, 42)_I	INT	0.110358
MEL	SP124329	[ 42, 55)_I	INT	0.0715518
MEL	SP124329	[ 55, 66)_G	TR	0.0252047
MEL	SP124329	[ 66,100]_G	TR	0.0116399
MEL	SP124329	[ 42, 55)_G	TR	0.0439321
MEL	SP124333	[ 66,100]_G	TR	0.0144198
MEL	SP124333	[ 27, 42)_I	INT	0.106748
MEL	SP124333	[ 42, 55)_I	INT	0.0692984
MEL	SP124333	[ 55, 66)_I	INT	0.0443675
MEL	SP124333	[ 0, 27)_I	INT	0.141752
MEL	SP124333	[ 0, 27)_G	NTR	0.125627
MEL	SP124333	[ 27, 42)_G	NTR	0.0867508
MEL	SP124333	[ 42, 55)_G	NTR	0.0540275
MEL	SP124333	[ 66,100]_I	INT	0.0314149
MEL	SP124333	[ 55, 66)_G	TR	0.0246219
MEL	SP124333	[ 42, 55)_G	TR	0.0435794
MEL	SP124333	[ 27, 42)_G	TR	0.0760326
MEL	SP124333	[ 55, 66)_G	NTR	0.0369747
MEL	SP124333	[ 66,100]_G	NTR	0.0260517
MEL	SP124333	[ 0, 27)_G	TR	0.118333
MEL	SP124334	[ 27, 42)_I	INT	0.106541
MEL	SP124334	[ 0, 27)_G	NTR	0.130533
MEL	SP124334	[ 42, 55)_I	INT	0.0650159
MEL	SP124334	[ 55, 66)_I	INT	0.042923
MEL	SP124334	[ 66,100]_I	INT	0.0303551
MEL	SP124334	[ 66,100]_G	NTR	0.0221613
MEL	SP124334	[ 27, 42)_G	NTR	0.0894765
MEL	SP124334	[ 42, 55)_G	NTR	0.0567305
MEL	SP124334	[ 55, 66)_G	NTR	0.0339082
MEL	SP124334	[ 0, 27)_I	INT	0.140518
MEL	SP124334	[ 66,100]_G	TR	0.0122654
MEL	SP124334	[ 0, 27)_G	TR	0.123394
MEL	SP124334	[ 27, 42)_G	TR	0.0757073
MEL	SP124334	[ 42, 55)_G	TR	0.0468031
MEL	SP124334	[ 55, 66)_G	TR	0.023668
MEL	SP124362	[ 0, 27)_I	INT	0.137655
MEL	SP124362	[ 27, 42)_I	INT	0.110336
MEL	SP124362	[ 42, 55)_I	INT	0.0700595
MEL	SP124362	[ 55, 66)_I	INT	0.0461813
MEL	SP124362	[ 66,100]_I	INT	0.0270725
MEL	SP124362	[ 0, 27)_G	NTR	0.129991
MEL	SP124362	[ 27, 42)_G	NTR	0.0889084
MEL	SP124362	[ 42, 55)_G	NTR	0.0565664
MEL	SP124362	[ 0, 27)_G	TR	0.121677
MEL	SP124362	[ 27, 42)_G	TR	0.0790473
MEL	SP124362	[ 42, 55)_G	TR	0.0456552
MEL	SP124362	[ 55, 66)_G	TR	0.0230349
MEL	SP124362	[ 66,100]_G	TR	0.0107515
MEL	SP124362	[ 55, 66)_G	NTR	0.0325288
MEL	SP124362	[ 66,100]_G	NTR	0.0205356
MEL	SP124364	[ 0, 27)_I	INT	0.132308
MEL	SP124364	[ 55, 66)_I	INT	0.0501756
MEL	SP124364	[ 66,100]_I	INT	0.0336318
MEL	SP124364	[ 27, 42)_I	INT	0.102801
MEL	SP124364	[ 42, 55)_I	INT	0.0671328
MEL	SP124364	[ 66,100]_G	NTR	0.0251211
MEL	SP124364	[ 0, 27)_G	TR	0.118334
MEL	SP124364	[ 27, 42)_G	TR	0.0757938
MEL	SP124364	[ 42, 55)_G	TR	0.0436811
MEL	SP124364	[ 55, 66)_G	TR	0.0251979
MEL	SP124364	[ 66,100]_G	TR	0.0129858
MEL	SP124364	[ 55, 66)_G	NTR	0.0356109
MEL	SP124364	[ 0, 27)_G	NTR	0.131902
MEL	SP124364	[ 27, 42)_G	NTR	0.0861684
MEL	SP124364	[ 42, 55)_G	NTR	0.0591561
MEL	SP124365	[ 0, 27)_I	INT	0.13648
MEL	SP124365	[ 27, 42)_I	INT	0.100597
MEL	SP124365	[ 42, 55)_I	INT	0.0676823
MEL	SP124365	[ 55, 66)_I	INT	0.0452508
MEL	SP124365	[ 66,100]_I	INT	0.031029
MEL	SP124365	[ 66,100]_G	NTR	0.0255865
MEL	SP124365	[ 0, 27)_G	TR	0.122789
MEL	SP124365	[ 27, 42)_G	TR	0.0767237
MEL	SP124365	[ 42, 55)_G	TR	0.0458731
MEL	SP124365	[ 55, 66)_G	TR	0.0253896
MEL	SP124365	[ 66,100]_G	TR	0.0143284
MEL	SP124365	[ 27, 42)_G	NTR	0.0867918
MEL	SP124365	[ 42, 55)_G	NTR	0.0533281
MEL	SP124365	[ 55, 66)_G	NTR	0.0360247
MEL	SP124365	[ 0, 27)_G	NTR	0.132126
MEL	SP124367	[ 0, 27)_I	INT	0.133399
MEL	SP124367	[ 27, 42)_I	INT	0.103382
MEL	SP124367	[ 42, 55)_I	INT	0.0680725
MEL	SP124367	[ 0, 27)_G	NTR	0.123862
MEL	SP124367	[ 27, 42)_G	NTR	0.0859867
MEL	SP124367	[ 42, 55)_G	NTR	0.0559551
MEL	SP124367	[ 55, 66)_G	NTR	0.0391107
MEL	SP124367	[ 66,100]_G	NTR	0.0294185
MEL	SP124367	[ 0, 27)_G	TR	0.117437
MEL	SP124367	[ 27, 42)_G	TR	0.0748061
MEL	SP124367	[ 42, 55)_G	TR	0.0432033
MEL	SP124367	[ 55, 66)_G	TR	0.0257283
MEL	SP124367	[ 66,100]_G	TR	0.0152356
MEL	SP124367	[ 55, 66)_I	INT	0.0484527
MEL	SP124367	[ 66,100]_I	INT	0.0359505
MEL	SP124369	[ 66,100]_I	INT	0.0324105
MEL	SP124369	[ 0, 27)_G	NTR	0.116994
MEL	SP124369	[ 27, 42)_G	NTR	0.0869513
MEL	SP124369	[ 42, 55)_G	NTR	0.0591586
MEL	SP124369	[ 55, 66)_G	NTR	0.0381906
MEL	SP124369	[ 66,100]_G	NTR	0.0245285
MEL	SP124369	[ 0, 27)_G	TR	0.120122
MEL	SP124369	[ 27, 42)_G	TR	0.0763527
MEL	SP124369	[ 42, 55)_G	TR	0.0459848
MEL	SP124369	[ 55, 66)_G	TR	0.0251275
MEL	SP124369	[ 66,100]_G	TR	0.0133297
MEL	SP124369	[ 0, 27)_I	INT	0.130244
MEL	SP124369	[ 27, 42)_I	INT	0.106221
MEL	SP124369	[ 42, 55)_I	INT	0.0747132
MEL	SP124369	[ 55, 66)_I	INT	0.0496711
MEL	SP124372	[ 66,100]_I	INT	0.030833
MEL	SP124372	[ 0, 27)_G	NTR	0.129711
MEL	SP124372	[ 27, 42)_G	NTR	0.0831848
MEL	SP124372	[ 42, 55)_G	NTR	0.0566553
MEL	SP124372	[ 55, 66)_G	NTR	0.0372562
MEL	SP124372	[ 66,100]_G	NTR	0.0256194
MEL	SP124372	[ 0, 27)_G	TR	0.119359
MEL	SP124372	[ 27, 42)_G	TR	0.0747357
MEL	SP124372	[ 42, 55)_G	TR	0.0466054
MEL	SP124372	[ 0, 27)_I	INT	0.13477
MEL	SP124372	[ 27, 42)_I	INT	0.10548
MEL	SP124372	[ 42, 55)_I	INT	0.0698991
MEL	SP124372	[ 55, 66)_I	INT	0.0447386
MEL	SP124372	[ 66,100]_G	TR	0.0144981
MEL	SP124372	[ 55, 66)_G	TR	0.0266545
MEL	SP124376	[ 55, 66)_G	TR	0.0253907
MEL	SP124376	[ 27, 42)_G	TR	0.0718653
MEL	SP124376	[ 27, 42)_I	INT	0.100473
MEL	SP124376	[ 42, 55)_I	INT	0.0671562
MEL	SP124376	[ 55, 66)_I	INT	0.0498626
MEL	SP124376	[ 0, 27)_I	INT	0.1355
MEL	SP124376	[ 0, 27)_G	NTR	0.128011
MEL	SP124376	[ 27, 42)_G	NTR	0.0834159
MEL	SP124376	[ 42, 55)_G	NTR	0.054707
MEL	SP124376	[ 66,100]_I	INT	0.0364529
MEL	SP124376	[ 66,100]_G	TR	0.0173267
MEL	SP124376	[ 42, 55)_G	TR	0.0425607
MEL	SP124376	[ 0, 27)_G	TR	0.117255
MEL	SP124376	[ 55, 66)_G	NTR	0.039756
MEL	SP124376	[ 66,100]_G	NTR	0.0302665
MEL	SP124377	[ 42, 55)_I	INT	0.065498
MEL	SP124377	[ 27, 42)_I	INT	0.0982334
MEL	SP124377	[ 27, 42)_G	NTR	0.0871016
MEL	SP124377	[ 55, 66)_I	INT	0.0537369
MEL	SP124377	[ 66,100]_I	INT	0.0410425
MEL	SP124377	[ 0, 27)_G	NTR	0.114651
MEL	SP124377	[ 0, 27)_G	TR	0.1099
MEL	SP124377	[ 42, 55)_G	NTR	0.0575428
MEL	SP124377	[ 55, 66)_G	NTR	0.045623
MEL	SP124377	[ 66,100]_G	NTR	0.0375701
MEL	SP124377	[ 66,100]_G	TR	0.0203266
MEL	SP124377	[ 0, 27)_I	INT	0.119368
MEL	SP124377	[ 27, 42)_G	TR	0.0742649
MEL	SP124377	[ 42, 55)_G	TR	0.0451639
MEL	SP124377	[ 55, 66)_G	TR	0.0299772
MEL	SP124380	[ 0, 27)_I	INT	0.139321
MEL	SP124380	[ 27, 42)_I	INT	0.102203
MEL	SP124380	[ 42, 55)_I	INT	0.0691947
MEL	SP124380	[ 55, 66)_I	INT	0.0460698
MEL	SP124380	[ 66,100]_I	INT	0.029812
MEL	SP124380	[ 0, 27)_G	NTR	0.130899
MEL	SP124380	[ 27, 42)_G	NTR	0.0873744
MEL	SP124380	[ 42, 55)_G	NTR	0.0548836
MEL	SP124380	[ 55, 66)_G	NTR	0.0356798
MEL	SP124380	[ 27, 42)_G	TR	0.0782452
MEL	SP124380	[ 42, 55)_G	TR	0.0444982
MEL	SP124380	[ 55, 66)_G	TR	0.0251129
MEL	SP124380	[ 66,100]_G	TR	0.0125378
MEL	SP124380	[ 66,100]_G	NTR	0.0224512
MEL	SP124380	[ 0, 27)_G	TR	0.121717
MEL	SP124382	[ 27, 42)_G	TR	0.0704931
MEL	SP124382	[ 27, 42)_I	INT	0.0963983
MEL	SP124382	[ 0, 27)_I	INT	0.113254
MEL	SP124382	[ 0, 27)_G	NTR	0.109971
MEL	SP124382	[ 42, 55)_I	INT	0.0743341
MEL	SP124382	[ 55, 66)_I	INT	0.0589453
MEL	SP124382	[ 66,100]_I	INT	0.0479949
MEL	SP124382	[ 0, 27)_G	TR	0.101167
MEL	SP124382	[ 42, 55)_G	TR	0.0475167
MEL	SP124382	[ 55, 66)_G	TR	0.0296667
MEL	SP124382	[ 66,100]_G	TR	0.0196054
MEL	SP124382	[ 55, 66)_G	NTR	0.0475201
MEL	SP124382	[ 66,100]_G	NTR	0.0381079
MEL	SP124382	[ 27, 42)_G	NTR	0.0834961
MEL	SP124382	[ 42, 55)_G	NTR	0.0615287
MEL	SP124384	[ 0, 27)_I	INT	0.12327
MEL	SP124384	[ 27, 42)_I	INT	0.0934497
MEL	SP124384	[ 42, 55)_I	INT	0.0732997
MEL	SP124384	[ 55, 66)_I	INT	0.0562815
MEL	SP124384	[ 66,100]_I	INT	0.0420273
MEL	SP124384	[ 0, 27)_G	NTR	0.111421
MEL	SP124384	[ 0, 27)_G	TR	0.105328
MEL	SP124384	[ 27, 42)_G	TR	0.0719183
MEL	SP124384	[ 42, 55)_G	TR	0.0465992
MEL	SP124384	[ 55, 66)_G	TR	0.0311121
MEL	SP124384	[ 66,100]_G	TR	0.0201527
MEL	SP124384	[ 27, 42)_G	NTR	0.0852254
MEL	SP124384	[ 42, 55)_G	NTR	0.0601372
MEL	SP124384	[ 55, 66)_G	NTR	0.0451582
MEL	SP124384	[ 66,100]_G	NTR	0.034619
MEL	SP124386	[ 0, 27)_I	INT	0.135048
MEL	SP124386	[ 27, 42)_I	INT	0.104591
MEL	SP124386	[ 42, 55)_I	INT	0.069834
MEL	SP124386	[ 55, 66)_I	INT	0.0446098
MEL	SP124386	[ 0, 27)_G	TR	0.124683
MEL	SP124386	[ 42, 55)_G	NTR	0.0558126
MEL	SP124386	[ 55, 66)_G	NTR	0.034375
MEL	SP124386	[ 66,100]_G	NTR	0.022306
MEL	SP124386	[ 66,100]_G	TR	0.0123312
MEL	SP124386	[ 27, 42)_G	TR	0.0765178
MEL	SP124386	[ 42, 55)_G	TR	0.0451782
MEL	SP124386	[ 55, 66)_G	TR	0.0242246
MEL	SP124386	[ 27, 42)_G	NTR	0.0881397
MEL	SP124386	[ 66,100]_I	INT	0.0297132
MEL	SP124386	[ 0, 27)_G	NTR	0.132636
MEL	SP124389	[ 0, 27)_I	INT	0.141196
MEL	SP124389	[ 27, 42)_G	NTR	0.0836587
MEL	SP124389	[ 0, 27)_G	NTR	0.129674
MEL	SP124389	[ 42, 55)_G	NTR	0.0516379
MEL	SP124389	[ 55, 66)_G	NTR	0.0367873
MEL	SP124389	[ 66,100]_G	NTR	0.0279304
MEL	SP124389	[ 0, 27)_G	TR	0.120773
MEL	SP124389	[ 27, 42)_G	TR	0.0736365
MEL	SP124389	[ 42, 55)_G	TR	0.0443389
MEL	SP124389	[ 55, 66)_G	TR	0.023941
MEL	SP124389	[ 66,100]_G	TR	0.0154033
MEL	SP124389	[ 66,100]_I	INT	0.0340623
MEL	SP124389	[ 27, 42)_I	INT	0.0982597
MEL	SP124389	[ 42, 55)_I	INT	0.0694307
MEL	SP124389	[ 55, 66)_I	INT	0.0492712
MEL	SP124394	[ 0, 27)_I	INT	0.139797
MEL	SP124394	[ 0, 27)_G	NTR	0.127137
MEL	SP124394	[ 27, 42)_G	NTR	0.0864757
MEL	SP124394	[ 42, 55)_G	NTR	0.0535807
MEL	SP124394	[ 55, 66)_G	NTR	0.0368185
MEL	SP124394	[ 66,100]_G	NTR	0.0254154
MEL	SP124394	[ 0, 27)_G	TR	0.120024
MEL	SP124394	[ 27, 42)_G	TR	0.0765028
MEL	SP124394	[ 42, 55)_G	TR	0.0419869
MEL	SP124394	[ 55, 66)_G	TR	0.024907
MEL	SP124394	[ 27, 42)_I	INT	0.103357
MEL	SP124394	[ 42, 55)_I	INT	0.0718192
MEL	SP124394	[ 55, 66)_I	INT	0.0458244
MEL	SP124394	[ 66,100]_I	INT	0.032617
MEL	SP124394	[ 66,100]_G	TR	0.013737
MEL	SP124396	[ 42, 55)_G	TR	0.0493048
MEL	SP124396	[ 0, 27)_I	INT	0.121889
MEL	SP124396	[ 27, 42)_I	INT	0.10172
MEL	SP124396	[ 55, 66)_G	TR	0.026943
MEL	SP124396	[ 55, 66)_I	INT	0.0500069
MEL	SP124396	[ 66,100]_I	INT	0.0363237
MEL	SP124396	[ 0, 27)_G	NTR	0.118896
MEL	SP124396	[ 42, 55)_I	INT	0.0723023
MEL	SP124396	[ 42, 55)_G	NTR	0.0610723
MEL	SP124396	[ 55, 66)_G	NTR	0.0399029
MEL	SP124396	[ 66,100]_G	NTR	0.0284889
MEL	SP124396	[ 27, 42)_G	NTR	0.0886525
MEL	SP124396	[ 66,100]_G	TR	0.0150073
MEL	SP124396	[ 27, 42)_G	TR	0.0768602
MEL	SP124396	[ 0, 27)_G	TR	0.11263
MEL	SP124399	[ 55, 66)_I	INT	0.0508383
MEL	SP124399	[ 66,100]_I	INT	0.0341861
MEL	SP124399	[ 42, 55)_I	INT	0.0712608
MEL	SP124399	[ 42, 55)_G	NTR	0.055866
MEL	SP124399	[ 55, 66)_G	NTR	0.0398254
MEL	SP124399	[ 0, 27)_G	NTR	0.115716
MEL	SP124399	[ 27, 42)_G	NTR	0.0864345
MEL	SP124399	[ 27, 42)_G	TR	0.0789871
MEL	SP124399	[ 42, 55)_G	TR	0.0445265
MEL	SP124399	[ 66,100]_G	NTR	0.0269916
MEL	SP124399	[ 0, 27)_G	TR	0.117578
MEL	SP124399	[ 27, 42)_I	INT	0.10612
MEL	SP124399	[ 0, 27)_I	INT	0.130954
MEL	SP124399	[ 55, 66)_G	TR	0.0265406
MEL	SP124399	[ 66,100]_G	TR	0.0141742
MEL	SP124401	[ 42, 55)_I	INT	0.0755746
MEL	SP124401	[ 0, 27)_G	NTR	0.11382
MEL	SP124401	[ 27, 42)_G	NTR	0.0864155
MEL	SP124401	[ 55, 66)_I	INT	0.0546881
MEL	SP124401	[ 66,100]_I	INT	0.0377516
MEL	SP124401	[ 66,100]_G	NTR	0.0304309
MEL	SP124401	[ 0, 27)_G	TR	0.103805
MEL	SP124401	[ 42, 55)_G	NTR	0.0620746
MEL	SP124401	[ 55, 66)_G	NTR	0.0432994
MEL	SP124401	[ 0, 27)_I	INT	0.121364
MEL	SP124401	[ 27, 42)_I	INT	0.1009
MEL	SP124401	[ 55, 66)_G	TR	0.0297435
MEL	SP124401	[ 66,100]_G	TR	0.01635
MEL	SP124401	[ 27, 42)_G	TR	0.0758446
MEL	SP124401	[ 42, 55)_G	TR	0.0479371
MEL	SP124406	[ 42, 55)_I	INT	0.0741957
MEL	SP124406	[ 55, 66)_I	INT	0.0513364
MEL	SP124406	[ 0, 27)_I	INT	0.127439
MEL	SP124406	[ 27, 42)_I	INT	0.101039
MEL	SP124406	[ 27, 42)_G	NTR	0.0808858
MEL	SP124406	[ 42, 55)_G	NTR	0.0568928
MEL	SP124406	[ 66,100]_I	INT	0.0363391
MEL	SP124406	[ 0, 27)_G	NTR	0.119712
MEL	SP124406	[ 42, 55)_G	TR	0.0471738
MEL	SP124406	[ 55, 66)_G	TR	0.0275357
MEL	SP124406	[ 66,100]_G	TR	0.0166844
MEL	SP124406	[ 55, 66)_G	NTR	0.0408478
MEL	SP124406	[ 66,100]_G	NTR	0.0276495
MEL	SP124406	[ 0, 27)_G	TR	0.114591
MEL	SP124406	[ 27, 42)_G	TR	0.077678
MEL	SP124409	[ 0, 27)_I	INT	0.150148
MEL	SP124409	[ 27, 42)_I	INT	0.104755
MEL	SP124409	[ 42, 55)_I	INT	0.0657788
MEL	SP124409	[ 55, 66)_I	INT	0.0440142
MEL	SP124409	[ 66,100]_I	INT	0.0278217
MEL	SP124409	[ 0, 27)_G	NTR	0.139676
MEL	SP124409	[ 27, 42)_G	NTR	0.0843905
MEL	SP124409	[ 42, 55)_G	NTR	0.0524871
MEL	SP124409	[ 42, 55)_G	TR	0.0416909
MEL	SP124409	[ 55, 66)_G	TR	0.0210905
MEL	SP124409	[ 66,100]_G	TR	0.010185
MEL	SP124409	[ 0, 27)_G	TR	0.127481
MEL	SP124409	[ 27, 42)_G	TR	0.0787106
MEL	SP124409	[ 55, 66)_G	NTR	0.0314217
MEL	SP124409	[ 66,100]_G	NTR	0.0203473
MEL	SP124412	[ 0, 27)_I	INT	0.144975
MEL	SP124412	[ 27, 42)_I	INT	0.105997
MEL	SP124412	[ 42, 55)_I	INT	0.0671969
MEL	SP124412	[ 55, 66)_I	INT	0.0455668
MEL	SP124412	[ 66,100]_I	INT	0.0274629
MEL	SP124412	[ 0, 27)_G	NTR	0.130543
MEL	SP124412	[ 55, 66)_G	NTR	0.0336186
MEL	SP124412	[ 66,100]_G	NTR	0.022358
MEL	SP124412	[ 0, 27)_G	TR	0.12554
MEL	SP124412	[ 27, 42)_G	TR	0.0810912
MEL	SP124412	[ 42, 55)_G	TR	0.040609
MEL	SP124412	[ 55, 66)_G	TR	0.0226724
MEL	SP124412	[ 66,100]_G	TR	0.0117794
MEL	SP124412	[ 42, 55)_G	NTR	0.0536116
MEL	SP124412	[ 27, 42)_G	NTR	0.0869772
MEL	SP124415	[ 27, 42)_I	INT	0.10308
MEL	SP124415	[ 42, 55)_I	INT	0.0666662
MEL	SP124415	[ 0, 27)_I	INT	0.140958
MEL	SP124415	[ 42, 55)_G	NTR	0.0555952
MEL	SP124415	[ 55, 66)_G	NTR	0.0362454
MEL	SP124415	[ 66,100]_G	NTR	0.0249406
MEL	SP124415	[ 0, 27)_G	TR	0.125175
MEL	SP124415	[ 27, 42)_G	TR	0.0743263
MEL	SP124415	[ 42, 55)_G	TR	0.0420841
MEL	SP124415	[ 55, 66)_G	TR	0.0219824
MEL	SP124415	[ 66,100]_G	TR	0.0111791
MEL	SP124415	[ 66,100]_I	INT	0.0314406
MEL	SP124415	[ 0, 27)_G	NTR	0.133232
MEL	SP124415	[ 27, 42)_G	NTR	0.0880941
MEL	SP124415	[ 55, 66)_I	INT	0.0450008
MEL	SP124418	[ 0, 27)_I	INT	0.157994
MEL	SP124418	[ 27, 42)_I	INT	0.107811
MEL	SP124418	[ 42, 55)_I	INT	0.0637339
MEL	SP124418	[ 42, 55)_G	NTR	0.0495253
MEL	SP124418	[ 55, 66)_G	NTR	0.0274397
MEL	SP124418	[ 66,100]_G	NTR	0.0186937
MEL	SP124418	[ 0, 27)_G	TR	0.130727
MEL	SP124418	[ 27, 42)_G	TR	0.0800245
MEL	SP124418	[ 42, 55)_G	TR	0.0423381
MEL	SP124418	[ 55, 66)_G	TR	0.017208
MEL	SP124418	[ 66,100]_G	TR	0.00886029
MEL	SP124418	[ 27, 42)_G	NTR	0.0913483
MEL	SP124418	[ 55, 66)_I	INT	0.0392315
MEL	SP124418	[ 66,100]_I	INT	0.0229281
MEL	SP124418	[ 0, 27)_G	NTR	0.142137
MEL	SP124420	[ 0, 27)_I	INT	0.134785
MEL	SP124420	[ 66,100]_G	TR	0.0143671
MEL	SP124420	[ 42, 55)_I	INT	0.0707913
MEL	SP124420	[ 55, 66)_I	INT	0.049896
MEL	SP124420	[ 66,100]_I	INT	0.0345607
MEL	SP124420	[ 0, 27)_G	NTR	0.120405
MEL	SP124420	[ 27, 42)_G	NTR	0.0868477
MEL	SP124420	[ 42, 55)_G	NTR	0.056267
MEL	SP124420	[ 55, 66)_G	NTR	0.0379068
MEL	SP124420	[ 66,100]_G	NTR	0.0264118
MEL	SP124420	[ 0, 27)_G	TR	0.117182
MEL	SP124420	[ 27, 42)_G	TR	0.0757263
MEL	SP124420	[ 27, 42)_I	INT	0.106634
MEL	SP124420	[ 55, 66)_G	TR	0.0242648
MEL	SP124420	[ 42, 55)_G	TR	0.0439553
MEL	SP124423	[ 55, 66)_I	INT	0.046523
MEL	SP124423	[ 66,100]_I	INT	0.0268048
MEL	SP124423	[ 0, 27)_G	NTR	0.124234
MEL	SP124423	[ 42, 55)_G	NTR	0.0522304
MEL	SP124423	[ 55, 66)_G	NTR	0.0325054
MEL	SP124423	[ 66,100]_G	NTR	0.0204979
MEL	SP124423	[ 27, 42)_G	NTR	0.0936075
MEL	SP124423	[ 27, 42)_G	TR	0.0747943
MEL	SP124423	[ 42, 55)_G	TR	0.0385121
MEL	SP124423	[ 55, 66)_G	TR	0.022085
MEL	SP124423	[ 0, 27)_G	TR	0.13227
MEL	SP124423	[ 42, 55)_I	INT	0.0677383
MEL	SP124423	[ 27, 42)_I	INT	0.107675
MEL	SP124423	[ 0, 27)_I	INT	0.150341
MEL	SP124423	[ 66,100]_G	TR	0.0101818
MEL	SP124425	[ 55, 66)_I	INT	0.0480588
MEL	SP124425	[ 0, 27)_G	NTR	0.124347
MEL	SP124425	[ 27, 42)_G	NTR	0.0863065
MEL	SP124425	[ 42, 55)_G	NTR	0.0572478
MEL	SP124425	[ 66,100]_I	INT	0.0316409
MEL	SP124425	[ 66,100]_G	NTR	0.0248709
MEL	SP124425	[ 0, 27)_G	TR	0.121394
MEL	SP124425	[ 27, 42)_G	TR	0.0743218
MEL	SP124425	[ 55, 66)_G	NTR	0.03624
MEL	SP124425	[ 0, 27)_I	INT	0.138991
MEL	SP124425	[ 27, 42)_I	INT	0.106254
MEL	SP124425	[ 42, 55)_I	INT	0.0681298
MEL	SP124425	[ 66,100]_G	TR	0.0126878
MEL	SP124425	[ 42, 55)_G	TR	0.0455334
MEL	SP124425	[ 55, 66)_G	TR	0.0239756
MEL	SP124428	[ 0, 27)_I	INT	0.136362
MEL	SP124428	[ 55, 66)_I	INT	0.0488218
MEL	SP124428	[ 66,100]_I	INT	0.0342767
MEL	SP124428	[ 27, 42)_I	INT	0.104362
MEL	SP124428	[ 42, 55)_I	INT	0.0719838
MEL	SP124428	[ 42, 55)_G	NTR	0.0562422
MEL	SP124428	[ 55, 66)_G	NTR	0.0383013
MEL	SP124428	[ 0, 27)_G	NTR	0.124646
MEL	SP124428	[ 27, 42)_G	NTR	0.0853819
MEL	SP124428	[ 55, 66)_G	TR	0.0251489
MEL	SP124428	[ 66,100]_G	TR	0.0130829
MEL	SP124428	[ 42, 55)_G	TR	0.0460323
MEL	SP124428	[ 66,100]_G	NTR	0.0258773
MEL	SP124428	[ 0, 27)_G	TR	0.113515
MEL	SP124428	[ 27, 42)_G	TR	0.0759654
MEL	SP124431	[ 0, 27)_I	INT	0.139176
MEL	SP124431	[ 27, 42)_I	INT	0.0964236
MEL	SP124431	[ 42, 55)_I	INT	0.0677208
MEL	SP124431	[ 55, 66)_I	INT	0.0504218
MEL	SP124431	[ 66,100]_I	INT	0.0420983
MEL	SP124431	[ 0, 27)_G	NTR	0.125846
MEL	SP124431	[ 27, 42)_G	NTR	0.0812657
MEL	SP124431	[ 42, 55)_G	NTR	0.0517143
MEL	SP124431	[ 55, 66)_G	NTR	0.0396335
MEL	SP124431	[ 55, 66)_G	TR	0.0269871
MEL	SP124431	[ 66,100]_G	TR	0.0170857
MEL	SP124431	[ 0, 27)_G	TR	0.116603
MEL	SP124431	[ 27, 42)_G	TR	0.0708611
MEL	SP124431	[ 42, 55)_G	TR	0.0441255
MEL	SP124431	[ 66,100]_G	NTR	0.0300386
MEL	SP124434	[ 0, 27)_I	INT	0.138559
MEL	SP124434	[ 27, 42)_I	INT	0.102237
MEL	SP124434	[ 42, 55)_I	INT	0.06529
MEL	SP124434	[ 55, 66)_I	INT	0.0465683
MEL	SP124434	[ 66,100]_I	INT	0.0371348
MEL	SP124434	[ 0, 27)_G	NTR	0.121401
MEL	SP124434	[ 27, 42)_G	NTR	0.0881243
MEL	SP124434	[ 66,100]_G	NTR	0.0305411
MEL	SP124434	[ 0, 27)_G	TR	0.109227
MEL	SP124434	[ 27, 42)_G	TR	0.0788948
MEL	SP124434	[ 42, 55)_G	TR	0.0440964
MEL	SP124434	[ 55, 66)_G	TR	0.0264385
MEL	SP124434	[ 66,100]_G	TR	0.0154694
MEL	SP124434	[ 42, 55)_G	NTR	0.0570377
MEL	SP124434	[ 55, 66)_G	NTR	0.0389809
MEL	SP124436	[ 42, 55)_I	INT	0.067492
MEL	SP124436	[ 55, 66)_I	INT	0.0438009
MEL	SP124436	[ 0, 27)_I	INT	0.142985
MEL	SP124436	[ 27, 42)_I	INT	0.106271
MEL	SP124436	[ 55, 66)_G	NTR	0.0319251
MEL	SP124436	[ 66,100]_G	NTR	0.0220203
MEL	SP124436	[ 0, 27)_G	TR	0.129856
MEL	SP124436	[ 27, 42)_G	TR	0.0779667
MEL	SP124436	[ 42, 55)_G	TR	0.0428524
MEL	SP124436	[ 55, 66)_G	TR	0.0223618
MEL	SP124436	[ 66,100]_G	TR	0.0122519
MEL	SP124436	[ 66,100]_I	INT	0.027164
MEL	SP124436	[ 0, 27)_G	NTR	0.135398
MEL	SP124436	[ 27, 42)_G	NTR	0.0859141
MEL	SP124436	[ 42, 55)_G	NTR	0.0517413
MEL	SP124439	[ 0, 27)_I	INT	0.142265
MEL	SP124439	[ 27, 42)_I	INT	0.0998957
MEL	SP124439	[ 42, 55)_I	INT	0.0635301
MEL	SP124439	[ 55, 66)_I	INT	0.0418845
MEL	SP124439	[ 55, 66)_G	NTR	0.0355985
MEL	SP124439	[ 66,100]_G	NTR	0.0255106
MEL	SP124439	[ 0, 27)_G	TR	0.126647
MEL	SP124439	[ 27, 42)_G	TR	0.0776759
MEL	SP124439	[ 42, 55)_G	TR	0.0435375
MEL	SP124439	[ 55, 66)_G	TR	0.0224301
MEL	SP124439	[ 66,100]_G	TR	0.0121755
MEL	SP124439	[ 27, 42)_G	NTR	0.0889483
MEL	SP124439	[ 42, 55)_G	NTR	0.055989
MEL	SP124439	[ 66,100]_I	INT	0.0301094
MEL	SP124439	[ 0, 27)_G	NTR	0.133803
MEL	SP124444	[ 0, 27)_I	INT	0.118723
MEL	SP124444	[ 27, 42)_I	INT	0.109575
MEL	SP124444	[ 66,100]_G	TR	0.0163718
MEL	SP124444	[ 27, 42)_G	NTR	0.0956146
MEL	SP124444	[ 55, 66)_I	INT	0.0585007
MEL	SP124444	[ 66,100]_I	INT	0.0420327
MEL	SP124444	[ 0, 27)_G	NTR	0.112003
MEL	SP124444	[ 0, 27)_G	TR	0.0931571
MEL	SP124444	[ 42, 55)_G	NTR	0.0586515
MEL	SP124444	[ 55, 66)_G	NTR	0.0439029
MEL	SP124444	[ 66,100]_G	NTR	0.0373661
MEL	SP124444	[ 27, 42)_G	TR	0.0721475
MEL	SP124444	[ 42, 55)_I	INT	0.0714981
MEL	SP124444	[ 55, 66)_G	TR	0.0283814
MEL	SP124444	[ 42, 55)_G	TR	0.0420735
MEL	SP124447	[ 0, 27)_G	NTR	0.122317
MEL	SP124447	[ 66,100]_I	INT	0.0330951
MEL	SP124447	[ 42, 55)_I	INT	0.0713856
MEL	SP124447	[ 27, 42)_G	NTR	0.0845525
MEL	SP124447	[ 55, 66)_G	NTR	0.0395076
MEL	SP124447	[ 66,100]_G	NTR	0.0265021
MEL	SP124447	[ 0, 27)_G	TR	0.114302
MEL	SP124447	[ 42, 55)_G	NTR	0.0585914
MEL	SP124447	[ 42, 55)_G	TR	0.0488035
MEL	SP124447	[ 55, 66)_G	TR	0.027438
MEL	SP124447	[ 66,100]_G	TR	0.0157817
MEL	SP124447	[ 27, 42)_G	TR	0.0751902
MEL	SP124447	[ 55, 66)_I	INT	0.0512147
MEL	SP124447	[ 27, 42)_I	INT	0.101441
MEL	SP124447	[ 0, 27)_I	INT	0.129878
MEL	SP124449	[ 66,100]_I	INT	0.0283368
MEL	SP124449	[ 0, 27)_G	NTR	0.140932
MEL	SP124449	[ 27, 42)_G	NTR	0.0871327
MEL	SP124449	[ 42, 55)_G	NTR	0.0485036
MEL	SP124449	[ 55, 66)_G	NTR	0.0320977
MEL	SP124449	[ 66,100]_G	NTR	0.0203669
MEL	SP124449	[ 0, 27)_G	TR	0.13084
MEL	SP124449	[ 27, 42)_G	TR	0.0778676
MEL	SP124449	[ 42, 55)_G	TR	0.03982
MEL	SP124449	[ 0, 27)_I	INT	0.145843
MEL	SP124449	[ 27, 42)_I	INT	0.107807
MEL	SP124449	[ 42, 55)_I	INT	0.0664741
MEL	SP124449	[ 55, 66)_I	INT	0.0415289
MEL	SP124449	[ 55, 66)_G	TR	0.0206111
MEL	SP124449	[ 66,100]_G	TR	0.0118392
MEL	SP124452	[ 66,100]_G	TR	0.0149295
MEL	SP124452	[ 27, 42)_I	INT	0.103541
MEL	SP124452	[ 66,100]_I	INT	0.0349449
MEL	SP124452	[ 0, 27)_G	NTR	0.12139
MEL	SP124452	[ 42, 55)_I	INT	0.0688826
MEL	SP124452	[ 55, 66)_I	INT	0.050403
MEL	SP124452	[ 55, 66)_G	NTR	0.0359529
MEL	SP124452	[ 66,100]_G	NTR	0.0259414
MEL	SP124452	[ 27, 42)_G	NTR	0.0864781
MEL	SP124452	[ 42, 55)_G	NTR	0.0543021
MEL	SP124452	[ 0, 27)_I	INT	0.138241
MEL	SP124452	[ 55, 66)_G	TR	0.02451
MEL	SP124452	[ 0, 27)_G	TR	0.11965
MEL	SP124452	[ 27, 42)_G	TR	0.0763159
MEL	SP124452	[ 42, 55)_G	TR	0.0445174
MEL	SP124454	[ 27, 42)_I	INT	0.101513
MEL	SP124454	[ 0, 27)_G	NTR	0.126412
MEL	SP124454	[ 42, 55)_I	INT	0.0670563
MEL	SP124454	[ 55, 66)_I	INT	0.0490591
MEL	SP124454	[ 66,100]_I	INT	0.0402704
MEL	SP124454	[ 66,100]_G	NTR	0.0294385
MEL	SP124454	[ 27, 42)_G	NTR	0.0864165
MEL	SP124454	[ 42, 55)_G	NTR	0.0548556
MEL	SP124454	[ 55, 66)_G	NTR	0.0416407
MEL	SP124454	[ 0, 27)_I	INT	0.137168
MEL	SP124454	[ 66,100]_G	TR	0.0142331
MEL	SP124454	[ 0, 27)_G	TR	0.112936
MEL	SP124454	[ 27, 42)_G	TR	0.0702097
MEL	SP124454	[ 42, 55)_G	TR	0.0443661
MEL	SP124454	[ 55, 66)_G	TR	0.024425
MEL	SP124456	[ 0, 27)_I	INT	0.128794
MEL	SP124456	[ 27, 42)_I	INT	0.103791
MEL	SP124456	[ 42, 55)_I	INT	0.0700014
MEL	SP124456	[ 55, 66)_I	INT	0.0517373
MEL	SP124456	[ 66,100]_I	INT	0.035212
MEL	SP124456	[ 0, 27)_G	NTR	0.112034
MEL	SP124456	[ 27, 42)_G	NTR	0.0855814
MEL	SP124456	[ 42, 55)_G	NTR	0.0550057
MEL	SP124456	[ 66,100]_G	TR	0.0172194
MEL	SP124456	[ 27, 42)_G	TR	0.0750119
MEL	SP124456	[ 42, 55)_G	TR	0.0462305
MEL	SP124456	[ 55, 66)_G	TR	0.0254424
MEL	SP124456	[ 0, 27)_G	TR	0.117327
MEL	SP124456	[ 55, 66)_G	NTR	0.0421931
MEL	SP124456	[ 66,100]_G	NTR	0.0344201
MEL	SP124458	[ 0, 27)_I	INT	0.130263
MEL	SP124458	[ 0, 27)_G	TR	0.115781
MEL	SP124458	[ 66,100]_I	INT	0.0363964
MEL	SP124458	[ 27, 42)_I	INT	0.09787
MEL	SP124458	[ 42, 55)_I	INT	0.0727764
MEL	SP124458	[ 55, 66)_I	INT	0.0519704
MEL	SP124458	[ 66,100]_G	NTR	0.030536
MEL	SP124458	[ 27, 42)_G	TR	0.0709275
MEL	SP124458	[ 42, 55)_G	TR	0.0455914
MEL	SP124458	[ 55, 66)_G	TR	0.0263459
MEL	SP124458	[ 66,100]_G	TR	0.0160468
MEL	SP124458	[ 55, 66)_G	NTR	0.0407562
MEL	SP124458	[ 0, 27)_G	NTR	0.119289
MEL	SP124458	[ 27, 42)_G	NTR	0.0867897
MEL	SP124458	[ 42, 55)_G	NTR	0.0586609
MEL	SP124460	[ 0, 27)_I	INT	0.129717
MEL	SP124460	[ 27, 42)_I	INT	0.106159
MEL	SP124460	[ 42, 55)_I	INT	0.0722774
MEL	SP124460	[ 55, 66)_I	INT	0.0464906
MEL	SP124460	[ 66,100]_I	INT	0.0302416
MEL	SP124460	[ 66,100]_G	NTR	0.0231437
MEL	SP124460	[ 0, 27)_G	TR	0.121736
MEL	SP124460	[ 27, 42)_G	TR	0.0777166
MEL	SP124460	[ 42, 55)_G	TR	0.0468876
MEL	SP124460	[ 55, 66)_G	TR	0.0249532
MEL	SP124460	[ 66,100]_G	TR	0.0113516
MEL	SP124460	[ 27, 42)_G	NTR	0.0889304
MEL	SP124460	[ 42, 55)_G	NTR	0.0537979
MEL	SP124460	[ 55, 66)_G	NTR	0.0372413
MEL	SP124460	[ 0, 27)_G	NTR	0.129356
MEL	SP124462	[ 0, 27)_I	INT	0.134613
MEL	SP124462	[ 27, 42)_I	INT	0.106888
MEL	SP124462	[ 42, 55)_I	INT	0.071547
MEL	SP124462	[ 27, 42)_G	NTR	0.0876106
MEL	SP124462	[ 42, 55)_G	NTR	0.0557463
MEL	SP124462	[ 66,100]_I	INT	0.0322078
MEL	SP124462	[ 0, 27)_G	NTR	0.125438
MEL	SP124462	[ 0, 27)_G	TR	0.117755
MEL	SP124462	[ 27, 42)_G	TR	0.0773749
MEL	SP124462	[ 55, 66)_G	NTR	0.0355601
MEL	SP124462	[ 66,100]_G	NTR	0.0254603
MEL	SP124462	[ 55, 66)_I	INT	0.0479709
MEL	SP124462	[ 66,100]_G	TR	0.0140957
MEL	SP124462	[ 42, 55)_G	TR	0.0436938
MEL	SP124462	[ 55, 66)_G	TR	0.0240386
MEL	SP128037	[ 0, 27)_G	NTR	0.124587
MEL	SP128037	[ 27, 42)_G	NTR	0.0869858
MEL	SP128037	[ 66,100]_I	INT	0.0305054
MEL	SP128037	[ 42, 55)_G	NTR	0.0564914
MEL	SP128037	[ 55, 66)_G	NTR	0.0367342
MEL	SP128037	[ 55, 66)_I	INT	0.0468403
MEL	SP128037	[ 0, 27)_G	TR	0.123094
MEL	SP128037	[ 27, 42)_G	TR	0.0785078
MEL	SP128037	[ 42, 55)_G	TR	0.0456235
MEL	SP128037	[ 66,100]_G	NTR	0.024225
MEL	SP128037	[ 66,100]_G	TR	0.0125675
MEL	SP128037	[ 27, 42)_I	INT	0.105218
MEL	SP128037	[ 42, 55)_I	INT	0.0690772
MEL	SP128037	[ 55, 66)_G	TR	0.0247229
MEL	SP128037	[ 0, 27)_I	INT	0.13482
MEL	SP128069	[ 0, 27)_I	INT	0.134351
MEL	SP128069	[ 27, 42)_I	INT	0.10327
MEL	SP128069	[ 27, 42)_G	NTR	0.0822958
MEL	SP128069	[ 42, 55)_G	NTR	0.0569755
MEL	SP128069	[ 55, 66)_G	NTR	0.0390194
MEL	SP128069	[ 66,100]_G	NTR	0.0261606
MEL	SP128069	[ 0, 27)_G	TR	0.126278
MEL	SP128069	[ 27, 42)_G	TR	0.0770652
MEL	SP128069	[ 42, 55)_G	TR	0.0452601
MEL	SP128069	[ 55, 66)_G	TR	0.0245867
MEL	SP128069	[ 66,100]_G	TR	0.0155225
MEL	SP128069	[ 42, 55)_I	INT	0.0651167
MEL	SP128069	[ 55, 66)_I	INT	0.0529826
MEL	SP128069	[ 66,100]_I	INT	0.0318982
MEL	SP128069	[ 0, 27)_G	NTR	0.119218
MEL	SP128089	[ 42, 55)_I	INT	0.0676794
MEL	SP128089	[ 55, 66)_I	INT	0.0431959
MEL	SP128089	[ 66,100]_I	INT	0.0315448
MEL	SP128089	[ 0, 27)_G	NTR	0.129262
MEL	SP128089	[ 27, 42)_G	NTR	0.0827506
MEL	SP128089	[ 42, 55)_G	NTR	0.0566061
MEL	SP128089	[ 55, 66)_G	NTR	0.0375199
MEL	SP128089	[ 66,100]_G	NTR	0.0236549
MEL	SP128089	[ 0, 27)_G	TR	0.126522
MEL	SP128089	[ 27, 42)_G	TR	0.0769255
MEL	SP128089	[ 0, 27)_I	INT	0.134357
MEL	SP128089	[ 27, 42)_I	INT	0.100976
MEL	SP128089	[ 66,100]_G	TR	0.0133027
MEL	SP128089	[ 42, 55)_G	TR	0.0476555
MEL	SP128089	[ 55, 66)_G	TR	0.0280474
MEL	SP128094	[ 42, 55)_I	INT	0.0680282
MEL	SP128094	[ 55, 66)_I	INT	0.0501923
MEL	SP128094	[ 27, 42)_G	NTR	0.0846615
MEL	SP128094	[ 42, 55)_G	NTR	0.0549073
MEL	SP128094	[ 66,100]_I	INT	0.0326494
MEL	SP128094	[ 0, 27)_G	NTR	0.133216
MEL	SP128094	[ 0, 27)_G	TR	0.117629
MEL	SP128094	[ 27, 42)_G	TR	0.078315
MEL	SP128094	[ 55, 66)_G	NTR	0.0371723
MEL	SP128094	[ 66,100]_G	NTR	0.0255702
MEL	SP128094	[ 27, 42)_I	INT	0.10154
MEL	SP128094	[ 0, 27)_I	INT	0.13265
MEL	SP128094	[ 42, 55)_G	TR	0.0451288
MEL	SP128094	[ 55, 66)_G	TR	0.0253659
MEL	SP128094	[ 66,100]_G	TR	0.0129749
MEL	SP128097	[ 27, 42)_I	INT	0.106042
MEL	SP128097	[ 0, 27)_G	NTR	0.131378
MEL	SP128097	[ 42, 55)_I	INT	0.0675879
MEL	SP128097	[ 55, 66)_I	INT	0.0446133
MEL	SP128097	[ 66,100]_I	INT	0.026749
MEL	SP128097	[ 66,100]_G	NTR	0.0214986
MEL	SP128097	[ 27, 42)_G	NTR	0.0877838
MEL	SP128097	[ 42, 55)_G	NTR	0.0555585
MEL	SP128097	[ 55, 66)_G	NTR	0.0342497
MEL	SP128097	[ 0, 27)_I	INT	0.145629
MEL	SP128097	[ 42, 55)_G	TR	0.0451996
MEL	SP128097	[ 55, 66)_G	TR	0.025
MEL	SP128097	[ 66,100]_G	TR	0.010291
MEL	SP128097	[ 27, 42)_G	TR	0.0793676
MEL	SP128097	[ 0, 27)_G	TR	0.119051
MEL	SP128114	[ 27, 42)_I	INT	0.101589
MEL	SP128114	[ 42, 55)_I	INT	0.0756699
MEL	SP128114	[ 0, 27)_I	INT	0.124452
MEL	SP128114	[ 0, 27)_G	NTR	0.118496
MEL	SP128114	[ 27, 42)_G	NTR	0.0877117
MEL	SP128114	[ 55, 66)_I	INT	0.0523977
MEL	SP128114	[ 66,100]_I	INT	0.0328123
MEL	SP128114	[ 27, 42)_G	TR	0.0793602
MEL	SP128114	[ 42, 55)_G	TR	0.0488693
MEL	SP128114	[ 55, 66)_G	TR	0.0283622
MEL	SP128114	[ 66,100]_G	TR	0.0150883
MEL	SP128114	[ 55, 66)_G	NTR	0.0396312
MEL	SP128114	[ 66,100]_G	NTR	0.0257978
MEL	SP128114	[ 0, 27)_G	TR	0.109504
MEL	SP128114	[ 42, 55)_G	NTR	0.0602584
MEL	SP128116	[ 0, 27)_I	INT	0.138676
MEL	SP128116	[ 27, 42)_I	INT	0.110869
MEL	SP128116	[ 42, 55)_I	INT	0.0702062
MEL	SP128116	[ 55, 66)_I	INT	0.0458263
MEL	SP128116	[ 66,100]_I	INT	0.0307026
MEL	SP128116	[ 0, 27)_G	NTR	0.122685
MEL	SP128116	[ 27, 42)_G	NTR	0.0836027
MEL	SP128116	[ 27, 42)_G	TR	0.0795755
MEL	SP128116	[ 42, 55)_G	TR	0.047283
MEL	SP128116	[ 55, 66)_G	TR	0.0244544
MEL	SP128116	[ 66,100]_G	TR	0.0135892
MEL	SP128116	[ 0, 27)_G	TR	0.118497
MEL	SP128116	[ 42, 55)_G	NTR	0.0566481
MEL	SP128116	[ 55, 66)_G	NTR	0.0335932
MEL	SP128116	[ 66,100]_G	NTR	0.0237922
MEL	SP128122	[ 0, 27)_I	INT	0.152344
MEL	SP128122	[ 27, 42)_I	INT	0.106042
MEL	SP128122	[ 42, 55)_I	INT	0.0702715
MEL	SP128122	[ 55, 66)_I	INT	0.037464
MEL	SP128122	[ 66,100]_I	INT	0.0192445
MEL	SP128122	[ 66,100]_G	NTR	0.0172175
MEL	SP128122	[ 27, 42)_G	NTR	0.0910464
MEL	SP128122	[ 42, 55)_G	NTR	0.0593488
MEL	SP128122	[ 55, 66)_G	NTR	0.0324251
MEL	SP128122	[ 55, 66)_G	TR	0.0237781
MEL	SP128122	[ 0, 27)_G	TR	0.130089
MEL	SP128122	[ 27, 42)_G	TR	0.0818278
MEL	SP128122	[ 42, 55)_G	TR	0.0451134
MEL	SP128122	[ 66,100]_G	TR	0.00884561
MEL	SP128122	[ 0, 27)_G	NTR	0.124942
MEL	SP128129	[ 42, 55)_G	NTR	0.0486625
MEL	SP128129	[ 0, 27)_I	INT	0.148293
MEL	SP128129	[ 27, 42)_G	NTR	0.0869499
MEL	SP128129	[ 0, 27)_G	NTR	0.149603
MEL	SP128129	[ 55, 66)_G	NTR	0.0385358
MEL	SP128129	[ 66,100]_G	NTR	0.0279672
MEL	SP128129	[ 0, 27)_G	TR	0.135392
MEL	SP128129	[ 27, 42)_G	TR	0.0674741
MEL	SP128129	[ 42, 55)_G	TR	0.0379563
MEL	SP128129	[ 55, 66)_G	TR	0.0243621
MEL	SP128129	[ 66,100]_G	TR	0.0137038
MEL	SP128129	[ 42, 55)_I	INT	0.0614876
MEL	SP128129	[ 55, 66)_I	INT	0.044424
MEL	SP128129	[ 66,100]_I	INT	0.0306981
MEL	SP128129	[ 27, 42)_I	INT	0.0844903
MEL	SP128133	[ 0, 27)_I	INT	0.125513
MEL	SP128133	[ 27, 42)_I	INT	0.0987687
MEL	SP128133	[ 42, 55)_I	INT	0.0681263
MEL	SP128133	[ 42, 55)_G	NTR	0.0570974
MEL	SP128133	[ 55, 66)_G	NTR	0.0430529
MEL	SP128133	[ 66,100]_G	NTR	0.0320467
MEL	SP128133	[ 0, 27)_G	TR	0.113244
MEL	SP128133	[ 27, 42)_G	TR	0.0758605
MEL	SP128133	[ 42, 55)_G	TR	0.046087
MEL	SP128133	[ 55, 66)_G	TR	0.0289691
MEL	SP128133	[ 66,100]_G	TR	0.0173651
MEL	SP128133	[ 27, 42)_G	NTR	0.0850133
MEL	SP128133	[ 55, 66)_I	INT	0.0533414
MEL	SP128133	[ 66,100]_I	INT	0.0386791
MEL	SP128133	[ 0, 27)_G	NTR	0.116836
MEL	SP128137	[ 0, 27)_I	INT	0.131078
MEL	SP128137	[ 55, 66)_I	INT	0.0492601
MEL	SP128137	[ 66,100]_I	INT	0.0322208
MEL	SP128137	[ 0, 27)_G	NTR	0.122975
MEL	SP128137	[ 27, 42)_G	NTR	0.085935
MEL	SP128137	[ 42, 55)_G	NTR	0.0593559
MEL	SP128137	[ 55, 66)_G	NTR	0.0375265
MEL	SP128137	[ 66,100]_G	NTR	0.0252303
MEL	SP128137	[ 0, 27)_G	TR	0.116097
MEL	SP128137	[ 27, 42)_G	TR	0.0783907
MEL	SP128137	[ 42, 55)_G	TR	0.0464958
MEL	SP128137	[ 27, 42)_I	INT	0.104995
MEL	SP128137	[ 42, 55)_I	INT	0.071979
MEL	SP128137	[ 66,100]_G	TR	0.0135612
MEL	SP128137	[ 55, 66)_G	TR	0.0248985
MEL	SP128146	[ 55, 66)_I	INT	0.0428021
MEL	SP128146	[ 66,100]_I	INT	0.0279409
MEL	SP128146	[ 42, 55)_I	INT	0.0696563
MEL	SP128146	[ 42, 55)_G	NTR	0.0526321
MEL	SP128146	[ 55, 66)_G	NTR	0.0326786
MEL	SP128146	[ 0, 27)_G	NTR	0.138652
MEL	SP128146	[ 27, 42)_G	NTR	0.0844822
MEL	SP128146	[ 27, 42)_G	TR	0.0743525
MEL	SP128146	[ 42, 55)_G	TR	0.0402492
MEL	SP128146	[ 66,100]_G	NTR	0.0195352
MEL	SP128146	[ 0, 27)_G	TR	0.125908
MEL	SP128146	[ 0, 27)_I	INT	0.149077
MEL	SP128146	[ 27, 42)_I	INT	0.110523
MEL	SP128146	[ 55, 66)_G	TR	0.0211895
MEL	SP128146	[ 66,100]_G	TR	0.0103226
MEL	SP128150	[ 42, 55)_I	INT	0.0689947
MEL	SP128150	[ 0, 27)_G	NTR	0.120708
MEL	SP128150	[ 27, 42)_G	NTR	0.0849369
MEL	SP128150	[ 55, 66)_I	INT	0.0477984
MEL	SP128150	[ 66,100]_I	INT	0.0366676
MEL	SP128150	[ 66,100]_G	NTR	0.0306123
MEL	SP128150	[ 0, 27)_G	TR	0.116213
MEL	SP128150	[ 42, 55)_G	NTR	0.0568188
MEL	SP128150	[ 55, 66)_G	NTR	0.0396245
MEL	SP128150	[ 0, 27)_I	INT	0.128344
MEL	SP128150	[ 27, 42)_I	INT	0.0963057
MEL	SP128150	[ 55, 66)_G	TR	0.030827
MEL	SP128150	[ 66,100]_G	TR	0.0188352
MEL	SP128150	[ 27, 42)_G	TR	0.0759786
MEL	SP128150	[ 42, 55)_G	TR	0.047335
MEL	SP128159	[ 42, 55)_I	INT	0.0656824
MEL	SP128159	[ 55, 66)_I	INT	0.0427533
MEL	SP128159	[ 0, 27)_I	INT	0.143174
MEL	SP128159	[ 27, 42)_I	INT	0.102604
MEL	SP128159	[ 27, 42)_G	NTR	0.0825584
MEL	SP128159	[ 42, 55)_G	NTR	0.0541954
MEL	SP128159	[ 66,100]_I	INT	0.0262239
MEL	SP128159	[ 0, 27)_G	NTR	0.137445
MEL	SP128159	[ 42, 55)_G	TR	0.043036
MEL	SP128159	[ 55, 66)_G	TR	0.0228915
MEL	SP128159	[ 66,100]_G	TR	0.012213
MEL	SP128159	[ 55, 66)_G	NTR	0.0337048
MEL	SP128159	[ 66,100]_G	NTR	0.0220334
MEL	SP128159	[ 0, 27)_G	TR	0.134265
MEL	SP128159	[ 27, 42)_G	TR	0.0772196
MEL	SP128166	[ 0, 27)_I	INT	0.134926
MEL	SP128166	[ 27, 42)_I	INT	0.109655
MEL	SP128166	[ 42, 55)_I	INT	0.0704963
MEL	SP128166	[ 55, 66)_I	INT	0.0518169
MEL	SP128166	[ 66,100]_I	INT	0.0317594
MEL	SP128166	[ 0, 27)_G	NTR	0.121201
MEL	SP128166	[ 27, 42)_G	NTR	0.089894
MEL	SP128166	[ 42, 55)_G	NTR	0.0585431
MEL	SP128166	[ 42, 55)_G	TR	0.0458937
MEL	SP128166	[ 55, 66)_G	TR	0.0241923
MEL	SP128166	[ 66,100]_G	TR	0.0126083
MEL	SP128166	[ 0, 27)_G	TR	0.111446
MEL	SP128166	[ 27, 42)_G	TR	0.0786821
MEL	SP128166	[ 55, 66)_G	NTR	0.0359743
MEL	SP128166	[ 66,100]_G	NTR	0.0229126
MEL	SP128172	[ 0, 27)_I	INT	0.145778
MEL	SP128172	[ 27, 42)_I	INT	0.108512
MEL	SP128172	[ 42, 55)_I	INT	0.0630968
MEL	SP128172	[ 55, 66)_I	INT	0.0453129
MEL	SP128172	[ 66,100]_I	INT	0.0261829
MEL	SP128172	[ 0, 27)_G	NTR	0.134075
MEL	SP128172	[ 66,100]_G	NTR	0.0193543
MEL	SP128172	[ 0, 27)_G	TR	0.13322
MEL	SP128172	[ 42, 55)_G	NTR	0.0553001
MEL	SP128172	[ 55, 66)_G	NTR	0.0315366
MEL	SP128172	[ 55, 66)_G	TR	0.0229469
MEL	SP128172	[ 66,100]_G	TR	0.0106526
MEL	SP128172	[ 27, 42)_G	TR	0.0764726
MEL	SP128172	[ 42, 55)_G	TR	0.042253
MEL	SP128172	[ 27, 42)_G	NTR	0.0853065
MEL	SP128182	[ 55, 66)_G	NTR	0.0400335
MEL	SP128182	[ 66,100]_G	NTR	0.026451
MEL	SP128182	[ 0, 27)_I	INT	0.130672
MEL	SP128182	[ 42, 55)_G	NTR	0.0586092
MEL	SP128182	[ 0, 27)_G	NTR	0.117982
MEL	SP128182	[ 27, 42)_G	NTR	0.0865296
MEL	SP128182	[ 0, 27)_G	TR	0.112359
MEL	SP128182	[ 27, 42)_G	TR	0.0758809
MEL	SP128182	[ 42, 55)_G	TR	0.045128
MEL	SP128182	[ 55, 66)_G	TR	0.0247525
MEL	SP128182	[ 66,100]_G	TR	0.0129306
MEL	SP128182	[ 27, 42)_I	INT	0.105961
MEL	SP128182	[ 42, 55)_I	INT	0.0741615
MEL	SP128182	[ 55, 66)_I	INT	0.0535027
MEL	SP128182	[ 66,100]_I	INT	0.0350459
MEL	SP128191	[ 0, 27)_I	INT	0.143522
MEL	SP128191	[ 27, 42)_I	INT	0.110355
MEL	SP128191	[ 42, 55)_I	INT	0.0716418
MEL	SP128191	[ 55, 66)_I	INT	0.0450418
MEL	SP128191	[ 55, 66)_G	NTR	0.0341143
MEL	SP128191	[ 66,100]_G	NTR	0.017901
MEL	SP128191	[ 0, 27)_G	TR	0.117008
MEL	SP128191	[ 27, 42)_G	TR	0.0792288
MEL	SP128191	[ 42, 55)_G	TR	0.0490346
MEL	SP128191	[ 55, 66)_G	TR	0.0227831
MEL	SP128191	[ 66,100]_G	TR	0.0121365
MEL	SP128191	[ 27, 42)_G	NTR	0.093338
MEL	SP128191	[ 42, 55)_G	NTR	0.0523963
MEL	SP128191	[ 66,100]_I	INT	0.0289965
MEL	SP128191	[ 0, 27)_G	NTR	0.122503
MEL	SP128303	[ 0, 27)_I	INT	0.127465
MEL	SP128303	[ 27, 42)_I	INT	0.10295
MEL	SP128303	[ 55, 66)_G	NTR	0.0376997
MEL	SP128303	[ 0, 27)_G	NTR	0.120835
MEL	SP128303	[ 27, 42)_G	NTR	0.0913204
MEL	SP128303	[ 42, 55)_G	NTR	0.0612219
MEL	SP128303	[ 42, 55)_G	TR	0.0488005
MEL	SP128303	[ 66,100]_G	NTR	0.0252784
MEL	SP128303	[ 0, 27)_G	TR	0.108194
MEL	SP128303	[ 27, 42)_G	TR	0.0794753
MEL	SP128303	[ 66,100]_I	INT	0.0330151
MEL	SP128303	[ 55, 66)_G	TR	0.0265972
MEL	SP128303	[ 42, 55)_I	INT	0.0706438
MEL	SP128303	[ 55, 66)_I	INT	0.0516628
MEL	SP128303	[ 66,100]_G	TR	0.0148416
MEL	SP128308	[ 66,100]_I	INT	0.0350735
MEL	SP128308	[ 55, 66)_I	INT	0.046593
MEL	SP128308	[ 0, 27)_G	NTR	0.13212
MEL	SP128308	[ 42, 55)_G	NTR	0.0542772
MEL	SP128308	[ 55, 66)_G	NTR	0.0393956
MEL	SP128308	[ 66,100]_G	NTR	0.0305627
MEL	SP128308	[ 27, 42)_G	NTR	0.0838003
MEL	SP128308	[ 27, 42)_G	TR	0.0713684
MEL	SP128308	[ 42, 55)_G	TR	0.042557
MEL	SP128308	[ 55, 66)_G	TR	0.0257023
MEL	SP128308	[ 0, 27)_G	TR	0.127105
MEL	SP128308	[ 0, 27)_I	INT	0.137364
MEL	SP128308	[ 27, 42)_I	INT	0.0950349
MEL	SP128308	[ 42, 55)_I	INT	0.0617203
MEL	SP128308	[ 66,100]_G	TR	0.0173259
MEL	SP128316	[ 55, 66)_I	INT	0.0556452
MEL	SP128316	[ 0, 27)_G	NTR	0.113764
MEL	SP128316	[ 27, 42)_G	NTR	0.0896343
MEL	SP128316	[ 42, 55)_G	NTR	0.0586018
MEL	SP128316	[ 66,100]_I	INT	0.0379214
MEL	SP128316	[ 66,100]_G	NTR	0.0280689
MEL	SP128316	[ 0, 27)_G	TR	0.117702
MEL	SP128316	[ 27, 42)_G	TR	0.0788074
MEL	SP128316	[ 55, 66)_G	NTR	0.0370267
MEL	SP128316	[ 0, 27)_I	INT	0.127511
MEL	SP128316	[ 27, 42)_I	INT	0.0991195
MEL	SP128316	[ 42, 55)_I	INT	0.0698436
MEL	SP128316	[ 66,100]_G	TR	0.0157607
MEL	SP128316	[ 42, 55)_G	TR	0.0447194
MEL	SP128316	[ 55, 66)_G	TR	0.0258738
MEL	SP128330	[ 0, 27)_I	INT	0.14003
MEL	SP128330	[ 66,100]_G	TR	0.0120111
MEL	SP128330	[ 66,100]_I	INT	0.0289875
MEL	SP128330	[ 27, 42)_I	INT	0.101857
MEL	SP128330	[ 42, 55)_I	INT	0.0693343
MEL	SP128330	[ 55, 66)_I	INT	0.0473229
MEL	SP128330	[ 55, 66)_G	NTR	0.0332993
MEL	SP128330	[ 0, 27)_G	NTR	0.119078
MEL	SP128330	[ 27, 42)_G	NTR	0.0890856
MEL	SP128330	[ 42, 55)_G	NTR	0.0572053
MEL	SP128330	[ 55, 66)_G	TR	0.026054
MEL	SP128330	[ 42, 55)_G	TR	0.0472913
MEL	SP128330	[ 66,100]_G	NTR	0.020106
MEL	SP128330	[ 0, 27)_G	TR	0.121517
MEL	SP128330	[ 27, 42)_G	TR	0.0868195
MEL	SP128340	[ 0, 27)_I	INT	0.147679
MEL	SP128340	[ 27, 42)_I	INT	0.104231
MEL	SP128340	[ 42, 55)_I	INT	0.0711987
MEL	SP128340	[ 55, 66)_I	INT	0.043427
MEL	SP128340	[ 66,100]_I	INT	0.0317752
MEL	SP128340	[ 0, 27)_G	NTR	0.131981
MEL	SP128340	[ 27, 42)_G	NTR	0.0903062
MEL	SP128340	[ 42, 55)_G	NTR	0.0553495
MEL	SP128340	[ 55, 66)_G	NTR	0.0346689
MEL	SP128340	[ 55, 66)_G	TR	0.021119
MEL	SP128340	[ 66,100]_G	TR	0.0110618
MEL	SP128340	[ 0, 27)_G	TR	0.11885
MEL	SP128340	[ 27, 42)_G	TR	0.0730481
MEL	SP128340	[ 42, 55)_G	TR	0.0424782
MEL	SP128340	[ 66,100]_G	NTR	0.0228267
MEL	SP128347	[ 0, 27)_I	INT	0.150295
MEL	SP128347	[ 27, 42)_I	INT	0.108343
MEL	SP128347	[ 42, 55)_I	INT	0.0652052
MEL	SP128347	[ 55, 66)_I	INT	0.041682
MEL	SP128347	[ 66,100]_I	INT	0.0225059
MEL	SP128347	[ 0, 27)_G	NTR	0.141392
MEL	SP128347	[ 27, 42)_G	NTR	0.0908904
MEL	SP128347	[ 0, 27)_G	TR	0.130014
MEL	SP128347	[ 27, 42)_G	TR	0.076599
MEL	SP128347	[ 55, 66)_G	NTR	0.0291728
MEL	SP128347	[ 66,100]_G	NTR	0.0183843
MEL	SP128347	[ 66,100]_G	TR	0.0110032
MEL	SP128347	[ 42, 55)_G	TR	0.0426672
MEL	SP128347	[ 55, 66)_G	TR	0.0199463
MEL	SP128347	[ 42, 55)_G	NTR	0.0518986
MEL	SP128521	[ 0, 27)_G	TR	0.112342
MEL	SP128521	[ 0, 27)_I	INT	0.127038
MEL	SP128521	[ 27, 42)_I	INT	0.099551
MEL	SP128521	[ 42, 55)_I	INT	0.0768047
MEL	SP128521	[ 66,100]_G	NTR	0.0283265
MEL	SP128521	[ 42, 55)_G	NTR	0.0589373
MEL	SP128521	[ 55, 66)_G	NTR	0.0397993
MEL	SP128521	[ 27, 42)_G	TR	0.0758056
MEL	SP128521	[ 42, 55)_G	TR	0.0490089
MEL	SP128521	[ 55, 66)_G	TR	0.0302872
MEL	SP128521	[ 66,100]_G	TR	0.0161389
MEL	SP128521	[ 0, 27)_G	NTR	0.113726
MEL	SP128521	[ 27, 42)_G	NTR	0.0832996
MEL	SP128521	[ 55, 66)_I	INT	0.053814
MEL	SP128521	[ 66,100]_I	INT	0.0351213
MEL	SP128529	[ 0, 27)_I	INT	0.120129
MEL	SP128529	[ 27, 42)_I	INT	0.0979155
MEL	SP128529	[ 42, 55)_I	INT	0.0745864
MEL	SP128529	[ 55, 66)_I	INT	0.055905
MEL	SP128529	[ 66,100]_I	INT	0.0418053
MEL	SP128529	[ 0, 27)_G	NTR	0.112883
MEL	SP128529	[ 0, 27)_G	TR	0.107099
MEL	SP128529	[ 27, 42)_G	TR	0.0741181
MEL	SP128529	[ 42, 55)_G	TR	0.0480791
MEL	SP128529	[ 55, 66)_G	TR	0.0281714
MEL	SP128529	[ 66,100]_G	TR	0.0157574
MEL	SP128529	[ 27, 42)_G	NTR	0.0841628
MEL	SP128529	[ 42, 55)_G	NTR	0.0632155
MEL	SP128529	[ 55, 66)_G	NTR	0.0435242
MEL	SP128529	[ 66,100]_G	NTR	0.0326487
MEL	SP128572	[ 0, 27)_I	INT	0.147106
MEL	SP128572	[ 27, 42)_I	INT	0.106331
MEL	SP128572	[ 42, 55)_I	INT	0.066858
MEL	SP128572	[ 55, 66)_I	INT	0.0441851
MEL	SP128572	[ 27, 42)_G	NTR	0.0963306
MEL	SP128572	[ 42, 55)_G	NTR	0.0569463
MEL	SP128572	[ 55, 66)_G	NTR	0.0308386
MEL	SP128572	[ 66,100]_G	NTR	0.0202642
MEL	SP128572	[ 0, 27)_G	TR	0.125793
MEL	SP128572	[ 27, 42)_G	TR	0.0811005
MEL	SP128572	[ 42, 55)_G	TR	0.0428438
MEL	SP128572	[ 55, 66)_G	TR	0.0208679
MEL	SP128572	[ 66,100]_G	TR	0.011348
MEL	SP128572	[ 66,100]_I	INT	0.0260521
MEL	SP128572	[ 0, 27)_G	NTR	0.123136
MEL	SP128601	[ 0, 27)_I	INT	0.12534
MEL	SP128601	[ 0, 27)_G	NTR	0.130097
MEL	SP128601	[ 27, 42)_G	NTR	0.093758
MEL	SP128601	[ 42, 55)_G	NTR	0.0544775
MEL	SP128601	[ 55, 66)_G	NTR	0.0426667
MEL	SP128601	[ 66,100]_G	NTR	0.0276633
MEL	SP128601	[ 0, 27)_G	TR	0.124191
MEL	SP128601	[ 27, 42)_G	TR	0.0688422
MEL	SP128601	[ 42, 55)_G	TR	0.0450312
MEL	SP128601	[ 55, 66)_G	TR	0.0256579
MEL	SP128601	[ 66,100]_G	TR	0.0160156
MEL	SP128601	[ 66,100]_I	INT	0.03867
MEL	SP128601	[ 27, 42)_I	INT	0.0957272
MEL	SP128601	[ 42, 55)_I	INT	0.0663003
MEL	SP128601	[ 55, 66)_I	INT	0.0455624
MEL	SP128608	[ 0, 27)_I	INT	0.122216
MEL	SP128608	[ 0, 27)_G	NTR	0.118287
MEL	SP128608	[ 27, 42)_G	NTR	0.089948
MEL	SP128608	[ 42, 55)_G	NTR	0.0619137
MEL	SP128608	[ 55, 66)_G	NTR	0.0400515
MEL	SP128608	[ 66,100]_G	NTR	0.0242818
MEL	SP128608	[ 0, 27)_G	TR	0.111547
MEL	SP128608	[ 27, 42)_G	TR	0.0807549
MEL	SP128608	[ 42, 55)_G	TR	0.0500065
MEL	SP128608	[ 55, 66)_G	TR	0.0285844
MEL	SP128608	[ 27, 42)_I	INT	0.103334
MEL	SP128608	[ 42, 55)_I	INT	0.0718846
MEL	SP128608	[ 55, 66)_I	INT	0.0518672
MEL	SP128608	[ 66,100]_I	INT	0.0324958
MEL	SP128608	[ 66,100]_G	TR	0.0128282
MEL	SP128616	[ 27, 42)_I	INT	0.110817
MEL	SP128616	[ 42, 55)_I	INT	0.0701766
MEL	SP128616	[ 66,100]_I	INT	0.0311281
MEL	SP128616	[ 0, 27)_G	NTR	0.132632
MEL	SP128616	[ 27, 42)_G	NTR	0.0857308
MEL	SP128616	[ 55, 66)_I	INT	0.0484362
MEL	SP128616	[ 55, 66)_G	NTR	0.0353085
MEL	SP128616	[ 66,100]_G	NTR	0.0256968
MEL	SP128616	[ 0, 27)_G	TR	0.11675
MEL	SP128616	[ 42, 55)_G	NTR	0.0561277
MEL	SP128616	[ 0, 27)_I	INT	0.129731
MEL	SP128616	[ 55, 66)_G	TR	0.0236499
MEL	SP128616	[ 66,100]_G	TR	0.0123751
MEL	SP128616	[ 27, 42)_G	TR	0.0770398
MEL	SP128616	[ 42, 55)_G	TR	0.0444002
MEL	SP128625	[ 42, 55)_I	INT	0.0722177
MEL	SP128625	[ 0, 27)_G	NTR	0.113103
MEL	SP128625	[ 27, 42)_G	NTR	0.0883402
MEL	SP128625	[ 55, 66)_I	INT	0.0536464
MEL	SP128625	[ 66,100]_I	INT	0.0336166
MEL	SP128625	[ 66,100]_G	NTR	0.0287689
MEL	SP128625	[ 0, 27)_G	TR	0.106361
MEL	SP128625	[ 42, 55)_G	NTR	0.0602112
MEL	SP128625	[ 55, 66)_G	NTR	0.0408392
MEL	SP128625	[ 0, 27)_I	INT	0.129326
MEL	SP128625	[ 27, 42)_I	INT	0.107336
MEL	SP128625	[ 66,100]_G	TR	0.0158663
MEL	SP128625	[ 27, 42)_G	TR	0.0717212
MEL	SP128625	[ 42, 55)_G	TR	0.0516898
MEL	SP128625	[ 55, 66)_G	TR	0.0269564
MEL	SP128639	[ 0, 27)_I	INT	0.154096
MEL	SP128639	[ 27, 42)_I	INT	0.0974456
MEL	SP128639	[ 42, 55)_I	INT	0.0624361
MEL	SP128639	[ 55, 66)_I	INT	0.0452134
MEL	SP128639	[ 66,100]_I	INT	0.0305631
MEL	SP128639	[ 0, 27)_G	NTR	0.139903
MEL	SP128639	[ 27, 42)_G	NTR	0.0839131
MEL	SP128639	[ 42, 55)_G	NTR	0.0538979
MEL	SP128639	[ 55, 66)_G	NTR	0.0342587
MEL	SP128639	[ 55, 66)_G	TR	0.0220421
MEL	SP128639	[ 0, 27)_G	TR	0.131972
MEL	SP128639	[ 27, 42)_G	TR	0.0682783
MEL	SP128639	[ 42, 55)_G	TR	0.0413428
MEL	SP128639	[ 66,100]_G	TR	0.0115533
MEL	SP128639	[ 66,100]_G	NTR	0.0230845
MEL	SP128642	[ 27, 42)_G	TR	0.0797477
MEL	SP128642	[ 0, 27)_I	INT	0.129033
MEL	SP128642	[ 42, 55)_I	INT	0.071091
MEL	SP128642	[ 55, 66)_I	INT	0.0477795
MEL	SP128642	[ 66,100]_I	INT	0.0319977
MEL	SP128642	[ 27, 42)_I	INT	0.107152
MEL	SP128642	[ 0, 27)_G	TR	0.117137
MEL	SP128642	[ 66,100]_G	NTR	0.0242385
MEL	SP128642	[ 42, 55)_G	TR	0.0482554
MEL	SP128642	[ 55, 66)_G	TR	0.0247668
MEL	SP128642	[ 66,100]_G	TR	0.0135649
MEL	SP128642	[ 27, 42)_G	NTR	0.0897569
MEL	SP128642	[ 42, 55)_G	NTR	0.0584087
MEL	SP128642	[ 55, 66)_G	NTR	0.0361475
MEL	SP128642	[ 0, 27)_G	NTR	0.120924
MEL	SP128658	[ 0, 27)_I	INT	0.122117
MEL	SP128658	[ 27, 42)_I	INT	0.102379
MEL	SP128658	[ 42, 55)_I	INT	0.0763691
MEL	SP128658	[ 55, 66)_I	INT	0.0540308
MEL	SP128658	[ 66,100]_I	INT	0.0361232
MEL	SP128658	[ 0, 27)_G	NTR	0.113931
MEL	SP128658	[ 27, 42)_G	NTR	0.0879423
MEL	SP128658	[ 27, 42)_G	TR	0.077817
MEL	SP128658	[ 42, 55)_G	TR	0.0472273
MEL	SP128658	[ 55, 66)_G	TR	0.0263628
MEL	SP128658	[ 66,100]_G	TR	0.0138813
MEL	SP128658	[ 0, 27)_G	TR	0.110927
MEL	SP128658	[ 42, 55)_G	NTR	0.0624966
MEL	SP128658	[ 55, 66)_G	NTR	0.0405775
MEL	SP128658	[ 66,100]_G	NTR	0.0278188
MEL	SP128672	[ 0, 27)_I	INT	0.13502
MEL	SP128672	[ 27, 42)_I	INT	0.103334
MEL	SP128672	[ 42, 55)_I	INT	0.0704401
MEL	SP128672	[ 55, 66)_I	INT	0.0463739
MEL	SP128672	[ 66,100]_I	INT	0.0374491
MEL	SP128672	[ 42, 55)_G	NTR	0.049989
MEL	SP128672	[ 55, 66)_G	NTR	0.0345323
MEL	SP128672	[ 66,100]_G	NTR	0.0235502
MEL	SP128672	[ 0, 27)_G	TR	0.118779
MEL	SP128672	[ 27, 42)_G	TR	0.0781039
MEL	SP128672	[ 42, 55)_G	TR	0.0435902
MEL	SP128672	[ 55, 66)_G	TR	0.0253057
MEL	SP128672	[ 66,100]_G	TR	0.0139046
MEL	SP128672	[ 0, 27)_G	NTR	0.13356
MEL	SP128672	[ 27, 42)_G	NTR	0.0860679
MEL	SP128678	[ 0, 27)_I	INT	0.112971
MEL	SP128678	[ 27, 42)_I	INT	0.0988066
MEL	SP128678	[ 27, 42)_G	NTR	0.0854097
MEL	SP128678	[ 42, 55)_G	NTR	0.0622332
MEL	SP128678	[ 55, 66)_G	NTR	0.046411
MEL	SP128678	[ 66,100]_G	NTR	0.0344264
MEL	SP128678	[ 0, 27)_G	TR	0.104094
MEL	SP128678	[ 27, 42)_G	TR	0.0745248
MEL	SP128678	[ 42, 55)_G	TR	0.0467149
MEL	SP128678	[ 55, 66)_G	TR	0.0289991
MEL	SP128678	[ 66,100]_G	TR	0.0176501
MEL	SP128678	[ 66,100]_I	INT	0.0451577
MEL	SP128678	[ 0, 27)_G	NTR	0.108883
MEL	SP128678	[ 42, 55)_I	INT	0.0741571
MEL	SP128678	[ 55, 66)_I	INT	0.0595618
MEL	SP128691	[ 0, 27)_I	INT	0.133815
MEL	SP128691	[ 27, 42)_I	INT	0.099012
MEL	SP128691	[ 27, 42)_G	NTR	0.0906881
MEL	SP128691	[ 42, 55)_G	NTR	0.0583407
MEL	SP128691	[ 55, 66)_G	NTR	0.0385346
MEL	SP128691	[ 66,100]_G	NTR	0.0259173
MEL	SP128691	[ 0, 27)_G	TR	0.122754
MEL	SP128691	[ 27, 42)_G	TR	0.0770022
MEL	SP128691	[ 42, 55)_G	TR	0.0411345
MEL	SP128691	[ 55, 66)_G	TR	0.0244557
MEL	SP128691	[ 66,100]_G	TR	0.0126322
MEL	SP128691	[ 42, 55)_I	INT	0.0705155
MEL	SP128691	[ 55, 66)_I	INT	0.0506939
MEL	SP128691	[ 66,100]_I	INT	0.0341047
MEL	SP128691	[ 0, 27)_G	NTR	0.1204
MEL	SP128705	[ 42, 55)_I	INT	0.067436
MEL	SP128705	[ 55, 66)_I	INT	0.0475355
MEL	SP128705	[ 66,100]_I	INT	0.0326553
MEL	SP128705	[ 0, 27)_G	NTR	0.13013
MEL	SP128705	[ 27, 42)_G	NTR	0.0899731
MEL	SP128705	[ 42, 55)_G	NTR	0.0582138
MEL	SP128705	[ 55, 66)_G	NTR	0.0350218
MEL	SP128705	[ 66,100]_G	NTR	0.0232046
MEL	SP128705	[ 0, 27)_G	TR	0.118698
MEL	SP128705	[ 27, 42)_G	TR	0.0775936
MEL	SP128705	[ 0, 27)_I	INT	0.135263
MEL	SP128705	[ 27, 42)_I	INT	0.105008
MEL	SP128705	[ 66,100]_G	TR	0.0113138
MEL	SP128705	[ 42, 55)_G	TR	0.0435656
MEL	SP128705	[ 55, 66)_G	TR	0.0243877
MEL	SP128718	[ 42, 55)_I	INT	0.0672854
MEL	SP128718	[ 55, 66)_I	INT	0.0436383
MEL	SP128718	[ 27, 42)_G	NTR	0.0844419
MEL	SP128718	[ 42, 55)_G	NTR	0.0535429
MEL	SP128718	[ 66,100]_I	INT	0.0283928
MEL	SP128718	[ 0, 27)_G	NTR	0.138111
MEL	SP128718	[ 0, 27)_G	TR	0.130206
MEL	SP128718	[ 27, 42)_G	TR	0.0770132
MEL	SP128718	[ 55, 66)_G	NTR	0.0322738
MEL	SP128718	[ 66,100]_G	NTR	0.0223165
MEL	SP128718	[ 27, 42)_I	INT	0.106996
MEL	SP128718	[ 0, 27)_I	INT	0.138804
MEL	SP128718	[ 42, 55)_G	TR	0.0433959
MEL	SP128718	[ 55, 66)_G	TR	0.0212325
MEL	SP128718	[ 66,100]_G	TR	0.0123506
MEL	SP128751	[ 27, 42)_I	INT	0.107777
MEL	SP128751	[ 0, 27)_G	NTR	0.121277
MEL	SP128751	[ 42, 55)_I	INT	0.0704861
MEL	SP128751	[ 55, 66)_I	INT	0.049362
MEL	SP128751	[ 66,100]_I	INT	0.0388924
MEL	SP128751	[ 66,100]_G	NTR	0.0277502
MEL	SP128751	[ 27, 42)_G	NTR	0.0879847
MEL	SP128751	[ 42, 55)_G	NTR	0.0562292
MEL	SP128751	[ 55, 66)_G	NTR	0.0388703
MEL	SP128751	[ 0, 27)_I	INT	0.129819
MEL	SP128751	[ 55, 66)_G	TR	0.0264387
MEL	SP128751	[ 66,100]_G	TR	0.0138736
MEL	SP128751	[ 27, 42)_G	TR	0.0728312
MEL	SP128751	[ 42, 55)_G	TR	0.0463481
MEL	SP128751	[ 0, 27)_G	TR	0.112061
MEL	SP128757	[ 42, 55)_G	TR	0.046508
MEL	SP128757	[ 55, 66)_G	TR	0.0218845
MEL	SP128757	[ 0, 27)_I	INT	0.142619
MEL	SP128757	[ 42, 55)_I	INT	0.0674885
MEL	SP128757	[ 55, 66)_I	INT	0.0461682
MEL	SP128757	[ 66,100]_I	INT	0.0275716
MEL	SP128757	[ 27, 42)_I	INT	0.104998
MEL	SP128757	[ 27, 42)_G	TR	0.0785919
MEL	SP128757	[ 66,100]_G	NTR	0.0223747
MEL	SP128757	[ 0, 27)_G	TR	0.123211
MEL	SP128757	[ 66,100]_G	TR	0.0110054
MEL	SP128757	[ 0, 27)_G	NTR	0.131188
MEL	SP128757	[ 27, 42)_G	NTR	0.081604
MEL	SP128757	[ 42, 55)_G	NTR	0.0595182
MEL	SP128757	[ 55, 66)_G	NTR	0.0352696
MEL	SP128774	[ 0, 27)_I	INT	0.134844
MEL	SP128774	[ 27, 42)_I	INT	0.104755
MEL	SP128774	[ 42, 55)_I	INT	0.0683177
MEL	SP128774	[ 55, 66)_I	INT	0.0458434
MEL	SP128774	[ 66,100]_I	INT	0.0300303
MEL	SP128774	[ 0, 27)_G	NTR	0.132914
MEL	SP128774	[ 27, 42)_G	NTR	0.0896939
MEL	SP128774	[ 42, 55)_G	NTR	0.0563734
MEL	SP128774	[ 42, 55)_G	TR	0.0441908
MEL	SP128774	[ 55, 66)_G	TR	0.0241736
MEL	SP128774	[ 66,100]_G	TR	0.0112054
MEL	SP128774	[ 0, 27)_G	TR	0.123239
MEL	SP128774	[ 27, 42)_G	TR	0.0777103
MEL	SP128774	[ 55, 66)_G	NTR	0.0345914
MEL	SP128774	[ 66,100]_G	NTR	0.0221183
MEL	SP128781	[ 0, 27)_I	INT	0.126846
MEL	SP128781	[ 27, 42)_I	INT	0.101824
MEL	SP128781	[ 42, 55)_I	INT	0.069214
MEL	SP128781	[ 55, 66)_I	INT	0.0496759
MEL	SP128781	[ 66,100]_I	INT	0.0367667
MEL	SP128781	[ 0, 27)_G	NTR	0.12147
MEL	SP128781	[ 42, 55)_G	TR	0.0493987
MEL	SP128781	[ 66,100]_G	NTR	0.0271799
MEL	SP128781	[ 0, 27)_G	TR	0.118858
MEL	SP128781	[ 27, 42)_G	TR	0.0769725
MEL	SP128781	[ 55, 66)_G	NTR	0.0387469
MEL	SP128781	[ 55, 66)_G	TR	0.026673
MEL	SP128781	[ 66,100]_G	TR	0.0146458
MEL	SP128781	[ 42, 55)_G	NTR	0.0555564
MEL	SP128781	[ 27, 42)_G	NTR	0.0861719
MEL	SP128789	[ 55, 66)_G	NTR	0.0386178
MEL	SP128789	[ 42, 55)_I	INT	0.0695517
MEL	SP128789	[ 0, 27)_I	INT	0.128493
MEL	SP128789	[ 27, 42)_I	INT	0.101383
MEL	SP128789	[ 42, 55)_G	NTR	0.057613
MEL	SP128789	[ 66,100]_G	NTR	0.028549
MEL	SP128789	[ 0, 27)_G	TR	0.112521
MEL	SP128789	[ 27, 42)_G	TR	0.0760358
MEL	SP128789	[ 42, 55)_G	TR	0.0482632
MEL	SP128789	[ 55, 66)_G	TR	0.0265557
MEL	SP128789	[ 66,100]_G	TR	0.015368
MEL	SP128789	[ 66,100]_I	INT	0.0396155
MEL	SP128789	[ 0, 27)_G	NTR	0.121892
MEL	SP128789	[ 27, 42)_G	NTR	0.0824651
MEL	SP128789	[ 55, 66)_I	INT	0.0530764
MEL	SP128799	[ 0, 27)_I	INT	0.123499
MEL	SP128799	[ 27, 42)_I	INT	0.107882
MEL	SP128799	[ 42, 55)_I	INT	0.0729837
MEL	SP128799	[ 42, 55)_G	NTR	0.0617497
MEL	SP128799	[ 55, 66)_G	NTR	0.0425791
MEL	SP128799	[ 66,100]_G	NTR	0.0262881
MEL	SP128799	[ 0, 27)_G	TR	0.110744
MEL	SP128799	[ 27, 42)_G	TR	0.0723279
MEL	SP128799	[ 42, 55)_G	TR	0.0499651
MEL	SP128799	[ 55, 66)_G	TR	0.0283537
MEL	SP128799	[ 66,100]_G	TR	0.0140504
MEL	SP128799	[ 27, 42)_G	NTR	0.0854683
MEL	SP128799	[ 55, 66)_I	INT	0.0586985
MEL	SP128799	[ 66,100]_I	INT	0.0346526
MEL	SP128799	[ 0, 27)_G	NTR	0.110758
MEL	SP128818	[ 0, 27)_I	INT	0.132962
MEL	SP128818	[ 42, 55)_G	NTR	0.0579156
MEL	SP128818	[ 66,100]_I	INT	0.0329707
MEL	SP128818	[ 0, 27)_G	NTR	0.123426
MEL	SP128818	[ 27, 42)_G	NTR	0.0857329
MEL	SP128818	[ 27, 42)_G	TR	0.0712799
MEL	SP128818	[ 55, 66)_G	NTR	0.0384551
MEL	SP128818	[ 66,100]_G	NTR	0.0262687
MEL	SP128818	[ 0, 27)_G	TR	0.1191
MEL	SP128818	[ 55, 66)_I	INT	0.0504205
MEL	SP128818	[ 42, 55)_G	TR	0.0423014
MEL	SP128818	[ 27, 42)_I	INT	0.111495
MEL	SP128818	[ 42, 55)_I	INT	0.0736254
MEL	SP128818	[ 66,100]_G	TR	0.0127575
MEL	SP128818	[ 55, 66)_G	TR	0.0212886
MEL	SP128829	[ 42, 55)_I	INT	0.0685386
MEL	SP128829	[ 66,100]_I	INT	0.0346066
MEL	SP128829	[ 55, 66)_I	INT	0.0526064
MEL	SP128829	[ 42, 55)_G	NTR	0.0562209
MEL	SP128829	[ 55, 66)_G	NTR	0.039742
MEL	SP128829	[ 0, 27)_G	NTR	0.116231
MEL	SP128829	[ 27, 42)_G	NTR	0.0858529
MEL	SP128829	[ 27, 42)_G	TR	0.0759661
MEL	SP128829	[ 42, 55)_G	TR	0.0451466
MEL	SP128829	[ 66,100]_G	NTR	0.0306928
MEL	SP128829	[ 0, 27)_G	TR	0.122219
MEL	SP128829	[ 0, 27)_I	INT	0.122961
MEL	SP128829	[ 27, 42)_I	INT	0.105164
MEL	SP128829	[ 55, 66)_G	TR	0.0277745
MEL	SP128829	[ 66,100]_G	TR	0.0162774
MEL	SP128843	[ 42, 55)_I	INT	0.072745
MEL	SP128843	[ 0, 27)_G	NTR	0.118164
MEL	SP128843	[ 27, 42)_G	NTR	0.0846234
MEL	SP128843	[ 55, 66)_I	INT	0.0519391
MEL	SP128843	[ 66,100]_I	INT	0.0361811
MEL	SP128843	[ 66,100]_G	NTR	0.0290959
MEL	SP128843	[ 0, 27)_G	TR	0.111159
MEL	SP128843	[ 42, 55)_G	NTR	0.062132
MEL	SP128843	[ 55, 66)_G	NTR	0.0424883
MEL	SP128843	[ 0, 27)_I	INT	0.133619
MEL	SP128843	[ 27, 42)_I	INT	0.103714
MEL	SP128843	[ 66,100]_G	TR	0.0128017
MEL	SP128843	[ 42, 55)_G	TR	0.0431032
MEL	SP128843	[ 55, 66)_G	TR	0.0251302
MEL	SP128843	[ 27, 42)_G	TR	0.0731039
MEL	SP128868	[ 66,100]_G	TR	0.011256
MEL	SP128868	[ 0, 27)_I	INT	0.148282
MEL	SP128868	[ 27, 42)_I	INT	0.0985524
MEL	SP128868	[ 42, 55)_I	INT	0.0595578
MEL	SP128868	[ 55, 66)_G	TR	0.0224204
MEL	SP128868	[ 66,100]_I	INT	0.0236945
MEL	SP128868	[ 0, 27)_G	NTR	0.145135
MEL	SP128868	[ 27, 42)_G	NTR	0.0891347
MEL	SP128868	[ 55, 66)_I	INT	0.039212
MEL	SP128868	[ 27, 42)_G	TR	0.0761404
MEL	SP128868	[ 42, 55)_G	TR	0.038998
MEL	SP128868	[ 0, 27)_G	TR	0.138801
MEL	SP128868	[ 42, 55)_G	NTR	0.0544203
MEL	SP128868	[ 55, 66)_G	NTR	0.0342142
MEL	SP128868	[ 66,100]_G	NTR	0.0201817
MEL	SP128878	[ 27, 42)_I	INT	0.100023
MEL	SP128878	[ 0, 27)_G	NTR	0.117467
MEL	SP128878	[ 42, 55)_I	INT	0.0747778
MEL	SP128878	[ 55, 66)_I	INT	0.0515426
MEL	SP128878	[ 66,100]_I	INT	0.0361095
MEL	SP128878	[ 66,100]_G	NTR	0.0285474
MEL	SP128878	[ 27, 42)_G	NTR	0.0861615
MEL	SP128878	[ 42, 55)_G	NTR	0.0591641
MEL	SP128878	[ 55, 66)_G	NTR	0.0415664
MEL	SP128878	[ 0, 27)_I	INT	0.131041
MEL	SP128878	[ 66,100]_G	TR	0.0145444
MEL	SP128878	[ 0, 27)_G	TR	0.110662
MEL	SP128878	[ 27, 42)_G	TR	0.0742007
MEL	SP128878	[ 42, 55)_G	TR	0.0469359
MEL	SP128878	[ 55, 66)_G	TR	0.0272574
MEL	SP128945	[ 0, 27)_I	INT	0.13423
MEL	SP128945	[ 27, 42)_I	INT	0.102102
MEL	SP128945	[ 42, 55)_I	INT	0.0691091
MEL	SP128945	[ 55, 66)_I	INT	0.046933
MEL	SP128945	[ 66,100]_I	INT	0.0318041
MEL	SP128945	[ 0, 27)_G	NTR	0.12478
MEL	SP128945	[ 27, 42)_G	NTR	0.0880263
MEL	SP128945	[ 42, 55)_G	NTR	0.0577237
MEL	SP128945	[ 0, 27)_G	TR	0.117865
MEL	SP128945	[ 27, 42)_G	TR	0.0765212
MEL	SP128945	[ 42, 55)_G	TR	0.0470706
MEL	SP128945	[ 55, 66)_G	TR	0.0266746
MEL	SP128945	[ 66,100]_G	TR	0.0148278
MEL	SP128945	[ 55, 66)_G	NTR	0.0369458
MEL	SP128945	[ 66,100]_G	NTR	0.0253864
MEL	SP129025	[ 0, 27)_I	INT	0.139995
MEL	SP129025	[ 55, 66)_I	INT	0.0472911
MEL	SP129025	[ 66,100]_I	INT	0.0320163
MEL	SP129025	[ 27, 42)_I	INT	0.103576
MEL	SP129025	[ 42, 55)_I	INT	0.0646386
MEL	SP129025	[ 66,100]_G	NTR	0.0273558
MEL	SP129025	[ 0, 27)_G	TR	0.116529
MEL	SP129025	[ 27, 42)_G	TR	0.0750148
MEL	SP129025	[ 42, 55)_G	TR	0.0433772
MEL	SP129025	[ 55, 66)_G	TR	0.0245603
MEL	SP129025	[ 66,100]_G	TR	0.0162939
MEL	SP129025	[ 55, 66)_G	NTR	0.0381506
MEL	SP129025	[ 0, 27)_G	NTR	0.127503
MEL	SP129025	[ 27, 42)_G	NTR	0.0865283
MEL	SP129025	[ 42, 55)_G	NTR	0.05717
MEL	SP129071	[ 0, 27)_I	INT	0.123026
MEL	SP129071	[ 27, 42)_I	INT	0.107219
MEL	SP129071	[ 42, 55)_I	INT	0.0751601
MEL	SP129071	[ 55, 66)_I	INT	0.048306
MEL	SP129071	[ 66,100]_I	INT	0.0349261
MEL	SP129071	[ 66,100]_G	NTR	0.0267402
MEL	SP129071	[ 0, 27)_G	TR	0.102679
MEL	SP129071	[ 27, 42)_G	TR	0.0782348
MEL	SP129071	[ 42, 55)_G	TR	0.048653
MEL	SP129071	[ 55, 66)_G	TR	0.0315317
MEL	SP129071	[ 66,100]_G	TR	0.0145074
MEL	SP129071	[ 27, 42)_G	NTR	0.0781921
MEL	SP129071	[ 42, 55)_G	NTR	0.0621644
MEL	SP129071	[ 55, 66)_G	NTR	0.0414898
MEL	SP129071	[ 0, 27)_G	NTR	0.12717
MEL	SP129103	[ 0, 27)_I	INT	0.138371
MEL	SP129103	[ 27, 42)_I	INT	0.0955962
MEL	SP129103	[ 42, 55)_I	INT	0.0621487
MEL	SP129103	[ 0, 27)_G	NTR	0.135092
MEL	SP129103	[ 27, 42)_G	NTR	0.0837627
MEL	SP129103	[ 42, 55)_G	NTR	0.0539109
MEL	SP129103	[ 55, 66)_G	NTR	0.0392982
MEL	SP129103	[ 66,100]_G	NTR	0.0311754
MEL	SP129103	[ 0, 27)_G	TR	0.12601
MEL	SP129103	[ 27, 42)_G	TR	0.0715535
MEL	SP129103	[ 42, 55)_G	TR	0.0389794
MEL	SP129103	[ 55, 66)_G	TR	0.0242046
MEL	SP129103	[ 66,100]_G	TR	0.0160776
MEL	SP129103	[ 55, 66)_I	INT	0.0466019
MEL	SP129103	[ 66,100]_I	INT	0.0372176
MEL	SP129119	[ 66,100]_I	INT	0.0314436
MEL	SP129119	[ 0, 27)_G	NTR	0.139779
MEL	SP129119	[ 27, 42)_G	NTR	0.0832323
MEL	SP129119	[ 42, 55)_G	NTR	0.0525911
MEL	SP129119	[ 55, 66)_G	NTR	0.0356178
MEL	SP129119	[ 66,100]_G	NTR	0.0236751
MEL	SP129119	[ 0, 27)_G	TR	0.131186
MEL	SP129119	[ 27, 42)_G	TR	0.0736983
MEL	SP129119	[ 42, 55)_G	TR	0.0408246
MEL	SP129119	[ 55, 66)_G	TR	0.0245077
MEL	SP129119	[ 66,100]_G	TR	0.0134453
MEL	SP129119	[ 0, 27)_I	INT	0.143141
MEL	SP129119	[ 27, 42)_I	INT	0.098456
MEL	SP129119	[ 42, 55)_I	INT	0.0645894
MEL	SP129119	[ 55, 66)_I	INT	0.0438135
MEL	SP129134	[ 66,100]_I	INT	0.0264559
MEL	SP129134	[ 0, 27)_G	NTR	0.139174
MEL	SP129134	[ 27, 42)_G	NTR	0.0877925
MEL	SP129134	[ 42, 55)_G	NTR	0.0519917
MEL	SP129134	[ 55, 66)_G	NTR	0.0321078
MEL	SP129134	[ 66,100]_G	NTR	0.0198013
MEL	SP129134	[ 0, 27)_G	TR	0.125469
MEL	SP129134	[ 27, 42)_G	TR	0.0748726
MEL	SP129134	[ 42, 55)_G	TR	0.0402111
MEL	SP129134	[ 0, 27)_I	INT	0.144188
MEL	SP129134	[ 27, 42)_I	INT	0.110887
MEL	SP129134	[ 42, 55)_I	INT	0.0696376
MEL	SP129134	[ 55, 66)_I	INT	0.045205
MEL	SP129134	[ 66,100]_G	TR	0.0102187
MEL	SP129134	[ 55, 66)_G	TR	0.0219885
MEL	SP129177	[ 55, 66)_G	TR	0.0260273
MEL	SP129177	[ 0, 27)_I	INT	0.124415
MEL	SP129177	[ 42, 55)_I	INT	0.071361
MEL	SP129177	[ 55, 66)_I	INT	0.0537716
[truncated: 851 more rows]

## Sheet: Fig. 3a
Group	Sample	Material	TRB
BCC	CPCT02030459T_Vs_CPCT02030459R_twicefiltered_TvN	Fresh	1.75931
BCC	CPCT02030459TII_Vs_CPCT02030459R_twicefiltered_TvN	Fresh	1.75579
SCC	CPCT02050105T_Vs_CPCT02050105R_twicefiltered_TvN	Fresh	1.27658
SCC	CPCT02060041T_Vs_CPCT02060041R_twicefiltered_TvN	Fresh	1.67664
BCC	CPCT02060043T_Vs_CPCT02060043R_twicefiltered_TvN	Fresh	1.41199
BCC	CPCT02080205T_Vs_CPCT02080205R_twicefiltered_TvN	Fresh	1.48881
SCC	CPCT02080234T_Vs_CPCT02080234R_twicefiltered_TvN	Fresh	1.35856
BCC	CPCT02300042T_Vs_CPCT02300042R_twicefiltered_TvN	Fresh	1.59887
SCC	CSCC_0002_M1	Fresh	1.28538
SCC	CSCC_0003_M1	Fresh	1.41477
SCC	CSCC_0004_M1	Fresh	1.30518
SCC	CSCC_0005_M1	Fresh	1.30564
SCC	CSCC_0006_M1	Fresh	1.04883
SCC	CSCC_0007_M1	Fresh	1.41738
SCC	CSCC_0008_M1	Fresh	1.40344
SCC	CSCC_0009_M1	Fresh	1.33425
SCC	CSCC_0010_M1	Fresh	1.31316
SCC	CSCC_0011_M1	Fresh	1.32165
SCC	CSCC_0012_M1	Fresh	1.36862
SCC	CSCC_0013_M1	Fresh	1.26968
SCC	CSCC_0014_M1	Fresh	1.73798
BCC	DRUP01060009T_Vs_DRUP01060009R_twicefiltered_TvN	Fresh	1.4129
BCC	DRUP01060021T_Vs_DRUP01060021R_twicefiltered_TvN	Fresh	1.51372
BCC	DRUP01080021T_Vs_DRUP01080021R_twicefiltered_TvN	Fresh	1.49166
SCC	DRUP01080022T_Vs_DRUP01080022R_twicefiltered_TvN	Fresh	1.35633
SCC	DRUP01230001T_Vs_DRUP01230001R_twicefiltered_TvN	Fresh	1.40171
XP-C	PD37450a	Fresh	2.31992
XP-D	RC12-032T_Vs_RC12-032N_twicefiltered_TvN	Fresh	0.903433
MEL	SP124302	Fresh	1.50959
MEL	SP124305	Fresh	1.35361
MEL	SP124307	Fresh	1.34382
MEL	SP124311	Fresh	1.34457
MEL	SP124316	Fresh	1.32037
MEL	SP124319	Fresh	1.36859
MEL	SP124326	Fresh	1.29028
MEL	SP124329	Fresh	1.30776
MEL	SP124333	Fresh	1.30952
MEL	SP124334	Fresh	1.28267
MEL	SP124362	Fresh	1.29481
MEL	SP124364	Fresh	1.37154
MEL	SP124365	Fresh	1.28249
MEL	SP124367	Fresh	1.38646
MEL	SP124369	Fresh	1.32947
MEL	SP124372	Fresh	1.29099
MEL	SP124376	Fresh	1.40204
MEL	SP124377	Fresh	1.39903
MEL	SP124380	Fresh	1.30302
MEL	SP124382	Fresh	1.49512
MEL	SP124384	Fresh	1.3561
MEL	SP124386	Fresh	1.31177
MEL	SP124389	Fresh	1.33581
MEL	SP124394	Fresh	1.3576
MEL	SP124396	Fresh	1.37815
MEL	SP124399	Fresh	1.34458
MEL	SP124401	Fresh	1.38391
MEL	SP124406	Fresh	1.36695
MEL	SP124409	Fresh	1.32216
MEL	SP124412	Fresh	1.35836
MEL	SP124415	Fresh	1.39996
MEL	SP124418	Fresh	1.29745
MEL	SP124420	Fresh	1.39907
MEL	SP124423	Fresh	1.37716
MEL	SP124425	Fresh	1.31447
MEL	SP124428	Fresh	1.35272
MEL	SP124431	Fresh	1.36549
MEL	SP124434	Fresh	1.3786
MEL	SP124436	Fresh	1.27523
MEL	SP124439	Fresh	1.36187
MEL	SP124444	Fresh	1.52243
MEL	SP124447	Fresh	1.31414
MEL	SP124449	Fresh	1.32432
MEL	SP124452	Fresh	1.34869
MEL	SP124454	Fresh	1.51209
MEL	SP124456	Fresh	1.45741
MEL	SP124458	Fresh	1.40365
MEL	SP124460	Fresh	1.30125
MEL	SP124462	Fresh	1.30698
MEL	SP128037	Fresh	1.32082
MEL	SP128069	Fresh	1.35603
MEL	SP128089	Fresh	1.22619
MEL	SP128094	Fresh	1.3391
MEL	SP128097	Fresh	1.30894
MEL	SP128114	Fresh	1.2698
MEL	SP128116	Fresh	1.27921
MEL	SP128122	Fresh	1.23831
MEL	SP128129	Fresh	1.42661
MEL	SP128133	Fresh	1.39758
MEL	SP128137	Fresh	1.36479
MEL	SP128146	Fresh	1.39387
MEL	SP128150	Fresh	1.2582
MEL	SP128159	Fresh	1.31359
MEL	SP128166	Fresh	1.32551
MEL	SP128172	Fresh	1.29146
MEL	SP128182	Fresh	1.41795
MEL	SP128191	Fresh	1.24901
MEL	SP128303	Fresh	1.289
MEL	SP128308	Fresh	1.35903
MEL	SP128316	Fresh	1.35235
MEL	SP128330	Fresh	1.23448
MEL	SP128340	Fresh	1.46709
MEL	SP128347	Fresh	1.24312
MEL	SP128521	Fresh	1.29748
MEL	SP128529	Fresh	1.42836
MEL	SP128572	Fresh	1.29349
MEL	SP128601	Fresh	1.33676
MEL	SP128608	Fresh	1.32336
MEL	SP128616	Fresh	1.36806
MEL	SP128625	Fresh	1.40103
MEL	SP128639	Fresh	1.36813
MEL	SP128642	Fresh	1.28239
MEL	SP128658	Fresh	1.36211
MEL	SP128672	Fresh	1.32989
MEL	SP128678	Fresh	1.43603
MEL	SP128691	Fresh	1.4403
MEL	SP128705	Fresh	1.35578
MEL	SP128718	Fresh	1.29894
MEL	SP128751	Fresh	1.4008
MEL	SP128757	Fresh	1.36357
MEL	SP128774	Fresh	1.34201
MEL	SP128781	Fresh	1.31071
MEL	SP128789	Fresh	1.34342
MEL	SP128799	Fresh	1.35899
MEL	SP128818	Fresh	1.44379
MEL	SP128829	Fresh	1.35025
MEL	SP128843	Fresh	1.53382
MEL	SP128868	Fresh	1.31828
MEL	SP128878	Fresh	1.38963
MEL	SP128945	Fresh	1.28518
MEL	SP129025	Fresh	1.37447
MEL	SP129071	Fresh	1.30537
MEL	SP129103	Fresh	1.44715
MEL	SP129119	Fresh	1.30233
MEL	SP129134	Fresh	1.31415
MEL	SP129177	Fresh	1.39789
MEL	SP129200	Fresh	1.30313
MEL	SP129215	Fresh	1.35474
MEL	SP129230	Fresh	1.28329
MEL	SP129257	Fresh	1.34494
MEL	SP129272	Fresh	1.3295
MEL	SP129280	Fresh	1.25847
MEL	SP129287	Fresh	1.36694
SCC	SRR2194555_Vs_SRR2194563_twicefiltered_TvN	Fresh	1.34799
SCC	SRR2194556_Vs_SRR2194565_twicefiltered_TvN	Fresh	1.22484
SCC	SRR2194557_Vs_SRR2194566_twicefiltered_TvN	Fresh	1.30525
SCC	SRR2194559_Vs_SRR2194568_twicefiltered_TvN	Fresh	1.21453
SCC	SRR2194560_Vs_SRR2194569_twicefiltered_TvN	Fresh	1.29607
SCC	SRR2194561_Vs_SRR2194570_twicefiltered_TvN	Fresh	1.26411
SCC	SRR2194562_Vs_SRR2194571_twicefiltered_TvN	Fresh	1.27875
XP-C	SRR2194572_Vs_SRR2194577_twicefiltered_TvN	Fresh	2.272
XP-C	SRR2194573_Vs_SRR2194578_twicefiltered_TvN	Fresh	2.62425
XP-C	SRR2194574_Vs_SRR2194554_twicefiltered_TvN	Fresh	2.53061
SCC	x01_DS102_T01_SCC_D1_00x_Vs_x01_DS102_N03_Blood_D1_00x_twicefiltered_TvN	Fresh	1.25988
SCC	x01_VS021_T02_SCC_D1_00x_Vs_x01_VS021_N06_blood_D1_00x_twicefiltered_TvN	Fresh	1.24962
SCC	x01_VS022_T04_SCC_D1_00x_Vs_x01_VS022_N05_blood_D1_00x_twicefiltered_TvN	Fresh	1.25327
SCC	x01_VS101_T05_SCC_D1_00x_Vs_x01_VS101_N04_skin_D1_00x_twicefiltered_TvN	Fresh	1.20259
SCC	x01_VS173_T03_SCC_D1_01x_Vs_x01_VS173_N06_skin_D1_00x_twicefiltered_TvN	Fresh	1.4992
SCC	x01_VS200_T02_SCC_D1_01x_Vs_x01_VS200_N03_skin_D1_00x_twicefiltered_TvN	Fresh	1.24974
XP-V	x04_AS002_T01_MEL_prob_final	FFPE	1.64289
XP-V	x04_AS003_T01_BCC_prob_final	FFPE	1.6436
XP-V	x04_AS004_T01_MEL_prob_final	FFPE	1.49257
XP-C	x04_CM002_T01_MEL_D1_x_Vs_x04_CM002_N02_Saliva_D1_x_twicefiltered_TvN	Fresh	2.23475
XP-V	x04_CM003_T01_MEL_D1_x_Vs_x04_CM003_T03_BCC_D2_x_twicefiltered_TvN	Fresh	1.46006
XP-V	x04_CM004_T02_BCC_D1_x_Vs_x04_CM004_N03_Saliva_D1_x_twicefiltered_TvN	Fresh	1.62622
XP-V	x04_CM006_T01_BCC_D1_x_Vs_x04_CM006_N05_Saliva_D1_x_twicefiltered_TvN	Fresh	1.64617
XP-V	x04_CM006_T02_BCC_D1_x_Vs_x04_CM006_N05_Saliva_D1_x_twicefiltered_TvN	Fresh	1.69345
XP-V	x04_CM006_T04_BCC_D1_x_Vs_x04_CM006_N05_Saliva_D1_x_twicefiltered_TvN	Fresh	1.64861
XP-V	x04_CM008_T02_BCC_D1_x_Vs_x04_CM008_N04_Saliva_D1_x_twicefiltered_TvN	Fresh	1.57713
XP-V	x04_CM008_T03_BCC_D1_x_Vs_x04_CM008_N04_Saliva_D1_x_twicefiltered_TvN	Fresh	1.71832
XP-V	x04_CM011_T01_BCC_D1_x_Vs_x04_CM011_N04_Saliva_D1_x_twicefiltered_TvN	Fresh	1.6801
XP-V	x04_CM011_T03_BCC_D1_x_Vs_x04_CM011_N04_Saliva_D1_x_twicefiltered_TvN	Fresh	1.61573
XP-A	x04_CN001_T02_BCC_prob_final	FFPE	1.15507
XP-A	x04_CN001_T03_SCC_prob_final	FFPE	1.20019
XP-V	x04_CR006_T01_BCC_D1_00x_Vs_x04_CR006_N02_SKIN_D1_00x_twicefiltered_TvN	Fresh	1.69082
XP-V	x04_CR007_T01_BCC_D1_00x_Vs_x04_CR007_N02_SKIN_D1_00x_twicefiltered_TvN	FFPE	1.43939
XP-C	x04_HF001_T01_SCC_prob_final	FFPE	2.64324
XP-E	x04_HF002_T01_SCC_prob_final	FFPE	1.62896
XP-D	x04_HF006_T02_BCC_prob_final	FFPE	1.19004
XP-D	x04_HF008_T01_cSCC_prob_final	FFPE	0.829337
XP-C	x04_HF010_T01_BCC_prob_final	FFPE	2.46521
XP-E	x04_SA001_T02_MEL_prob_final	FFPE	1.54487
XP-E	x04_SA001_T03_BCC_prob_final	FFPE	1.82338
XP-E	x04_SA001_T04_BCC_prob_final	FFPE	2.20597
XP-C	x04_SA006_T01_cSCC_prob_final	FFPE	2.30831
XP-E	x04_TP001_T01_NMSC_D1_x_Vs_x04_TP001_N06_Saliva_D1_x_twicefiltered_TvN	Fresh	1.62101
XP-E	x04_TP001_T03_NMSC_D1_x_Vs_x04_TP001_N06_Saliva_D1_x_twicefiltered_TvN	Fresh	1.65928
XP-E	x04_TP001_T04_NMSC_D1_x_Vs_x04_TP001_N06_Saliva_D1_x_twicefiltered_TvN	Fresh	1.88635
XP-E	x04_TP001_T05_NMSC_D1_x_merge_Vs_x04_TP001_N06_Saliva_D1_x_twicefiltered_TvN	Fresh	1.60029
XP-E	x04_TP002_T02_NMSC_D1_x_4_seq_merged_Vs_x04_TP002_N05_Saliva_D1_x_twicefiltered_TvN	Fresh	1.79873
XP-E	x04_TP002_T03_NMSC_D1_x_Vs_x04_TP002_N05_Saliva_D1_x_twicefiltered_TvN	Fresh	1.98877
XP-A	x05_CN001_T01_BCC_prob_final	FFPE	1.15926

## Sheet: Fig. 3b
Group	Sample	Interval	Strand	Normalised_mutation_rate
BCC	CPCT02030459T_Vs_CPCT02030459R_twicefiltered_TvN	9	NT	0.0417952
BCC	CPCT02030459T_Vs_CPCT02030459R_twicefiltered_TvN	2	TR	0.0530168
BCC	CPCT02030459T_Vs_CPCT02030459R_twicefiltered_TvN	3	TR	0.0526823
BCC	CPCT02030459T_Vs_CPCT02030459R_twicefiltered_TvN	10	NT	0.0883761
BCC	CPCT02030459T_Vs_CPCT02030459R_twicefiltered_TvN	1	TR	0.042188
BCC	CPCT02030459T_Vs_CPCT02030459R_twicefiltered_TvN	6	TR	0.0463147
BCC	CPCT02030459T_Vs_CPCT02030459R_twicefiltered_TvN	7	NT	0.0484252
BCC	CPCT02030459T_Vs_CPCT02030459R_twicefiltered_TvN	8	NT	0.0431018
BCC	CPCT02030459T_Vs_CPCT02030459R_twicefiltered_TvN	4	TR	0.0451258
BCC	CPCT02030459T_Vs_CPCT02030459R_twicefiltered_TvN	5	TR	0.0500163
BCC	CPCT02030459T_Vs_CPCT02030459R_twicefiltered_TvN	1	NT	0.0658701
BCC	CPCT02030459T_Vs_CPCT02030459R_twicefiltered_TvN	7	TR	0.0374536
BCC	CPCT02030459T_Vs_CPCT02030459R_twicefiltered_TvN	8	TR	0.0384017
BCC	CPCT02030459T_Vs_CPCT02030459R_twicefiltered_TvN	9	TR	0.0252179
BCC	CPCT02030459T_Vs_CPCT02030459R_twicefiltered_TvN	10	TR	0.0256767
BCC	CPCT02030459T_Vs_CPCT02030459R_twicefiltered_TvN	6	NT	0.0624063
BCC	CPCT02030459T_Vs_CPCT02030459R_twicefiltered_TvN	2	NT	0.0525197
BCC	CPCT02030459T_Vs_CPCT02030459R_twicefiltered_TvN	3	NT	0.0756969
BCC	CPCT02030459T_Vs_CPCT02030459R_twicefiltered_TvN	4	NT	0.0580311
BCC	CPCT02030459T_Vs_CPCT02030459R_twicefiltered_TvN	5	NT	0.0476837
BCC	CPCT02030459TII_Vs_CPCT02030459R_twicefiltered_TvN	3	NT	0.0588051
BCC	CPCT02030459TII_Vs_CPCT02030459R_twicefiltered_TvN	4	NT	0.0539489
BCC	CPCT02030459TII_Vs_CPCT02030459R_twicefiltered_TvN	5	NT	0.0536612
BCC	CPCT02030459TII_Vs_CPCT02030459R_twicefiltered_TvN	6	NT	0.0601168
BCC	CPCT02030459TII_Vs_CPCT02030459R_twicefiltered_TvN	2	NT	0.0541962
BCC	CPCT02030459TII_Vs_CPCT02030459R_twicefiltered_TvN	3	TR	0.0600729
BCC	CPCT02030459TII_Vs_CPCT02030459R_twicefiltered_TvN	4	TR	0.0441937
BCC	CPCT02030459TII_Vs_CPCT02030459R_twicefiltered_TvN	5	TR	0.0422801
BCC	CPCT02030459TII_Vs_CPCT02030459R_twicefiltered_TvN	6	TR	0.0385907
BCC	CPCT02030459TII_Vs_CPCT02030459R_twicefiltered_TvN	7	TR	0.03418
BCC	CPCT02030459TII_Vs_CPCT02030459R_twicefiltered_TvN	7	NT	0.0572105
BCC	CPCT02030459TII_Vs_CPCT02030459R_twicefiltered_TvN	8	NT	0.0480402
BCC	CPCT02030459TII_Vs_CPCT02030459R_twicefiltered_TvN	1	NT	0.059213
BCC	CPCT02030459TII_Vs_CPCT02030459R_twicefiltered_TvN	2	TR	0.0551915
BCC	CPCT02030459TII_Vs_CPCT02030459R_twicefiltered_TvN	8	TR	0.033017
BCC	CPCT02030459TII_Vs_CPCT02030459R_twicefiltered_TvN	9	TR	0.043628
BCC	CPCT02030459TII_Vs_CPCT02030459R_twicefiltered_TvN	10	TR	0.0299113
BCC	CPCT02030459TII_Vs_CPCT02030459R_twicefiltered_TvN	9	NT	0.039164
BCC	CPCT02030459TII_Vs_CPCT02030459R_twicefiltered_TvN	10	NT	0.0854697
BCC	CPCT02030459TII_Vs_CPCT02030459R_twicefiltered_TvN	1	TR	0.0491092
SCC	CPCT02050105T_Vs_CPCT02050105R_twicefiltered_TvN	9	NT	0.0538593
SCC	CPCT02050105T_Vs_CPCT02050105R_twicefiltered_TvN	3	TR	0.0515418
SCC	CPCT02050105T_Vs_CPCT02050105R_twicefiltered_TvN	7	TR	0.0363671
SCC	CPCT02050105T_Vs_CPCT02050105R_twicefiltered_TvN	10	NT	0.0490623
SCC	CPCT02050105T_Vs_CPCT02050105R_twicefiltered_TvN	1	TR	0.0506761
SCC	CPCT02050105T_Vs_CPCT02050105R_twicefiltered_TvN	2	TR	0.060434
SCC	CPCT02050105T_Vs_CPCT02050105R_twicefiltered_TvN	6	NT	0.0481782
SCC	CPCT02050105T_Vs_CPCT02050105R_twicefiltered_TvN	7	NT	0.0511441
SCC	CPCT02050105T_Vs_CPCT02050105R_twicefiltered_TvN	8	NT	0.054175
SCC	CPCT02050105T_Vs_CPCT02050105R_twicefiltered_TvN	5	TR	0.048978
SCC	CPCT02050105T_Vs_CPCT02050105R_twicefiltered_TvN	6	TR	0.0464736
SCC	CPCT02050105T_Vs_CPCT02050105R_twicefiltered_TvN	1	NT	0.0511849
SCC	CPCT02050105T_Vs_CPCT02050105R_twicefiltered_TvN	4	TR	0.0539853
SCC	CPCT02050105T_Vs_CPCT02050105R_twicefiltered_TvN	9	TR	0.0398138
SCC	CPCT02050105T_Vs_CPCT02050105R_twicefiltered_TvN	10	TR	0.0368669
SCC	CPCT02050105T_Vs_CPCT02050105R_twicefiltered_TvN	5	NT	0.053989
SCC	CPCT02050105T_Vs_CPCT02050105R_twicefiltered_TvN	8	TR	0.0443067
SCC	CPCT02050105T_Vs_CPCT02050105R_twicefiltered_TvN	2	NT	0.0576547
SCC	CPCT02050105T_Vs_CPCT02050105R_twicefiltered_TvN	3	NT	0.0570525
SCC	CPCT02050105T_Vs_CPCT02050105R_twicefiltered_TvN	4	NT	0.0542566
SCC	CPCT02060041T_Vs_CPCT02060041R_twicefiltered_TvN	2	NT	0.0586951
SCC	CPCT02060041T_Vs_CPCT02060041R_twicefiltered_TvN	4	NT	0.0567974
SCC	CPCT02060041T_Vs_CPCT02060041R_twicefiltered_TvN	5	NT	0.0543926
SCC	CPCT02060041T_Vs_CPCT02060041R_twicefiltered_TvN	6	NT	0.0524686
SCC	CPCT02060041T_Vs_CPCT02060041R_twicefiltered_TvN	5	TR	0.0472878
SCC	CPCT02060041T_Vs_CPCT02060041R_twicefiltered_TvN	3	NT	0.0573847
SCC	CPCT02060041T_Vs_CPCT02060041R_twicefiltered_TvN	3	TR	0.0557311
SCC	CPCT02060041T_Vs_CPCT02060041R_twicefiltered_TvN	4	TR	0.0538932
SCC	CPCT02060041T_Vs_CPCT02060041R_twicefiltered_TvN	7	NT	0.0526965
SCC	CPCT02060041T_Vs_CPCT02060041R_twicefiltered_TvN	6	TR	0.0387795
SCC	CPCT02060041T_Vs_CPCT02060041R_twicefiltered_TvN	7	TR	0.0372654
SCC	CPCT02060041T_Vs_CPCT02060041R_twicefiltered_TvN	8	TR	0.0354681
SCC	CPCT02060041T_Vs_CPCT02060041R_twicefiltered_TvN	1	NT	0.0564727
SCC	CPCT02060041T_Vs_CPCT02060041R_twicefiltered_TvN	1	TR	0.057119
SCC	CPCT02060041T_Vs_CPCT02060041R_twicefiltered_TvN	2	TR	0.057557
SCC	CPCT02060041T_Vs_CPCT02060041R_twicefiltered_TvN	8	NT	0.0548734
SCC	CPCT02060041T_Vs_CPCT02060041R_twicefiltered_TvN	9	NT	0.0543005
SCC	CPCT02060041T_Vs_CPCT02060041R_twicefiltered_TvN	9	TR	0.0357697
SCC	CPCT02060041T_Vs_CPCT02060041R_twicefiltered_TvN	10	TR	0.0332077
SCC	CPCT02060041T_Vs_CPCT02060041R_twicefiltered_TvN	10	NT	0.0498401
BCC	CPCT02060043T_Vs_CPCT02060043R_twicefiltered_TvN	10	NT	0.0488552
BCC	CPCT02060043T_Vs_CPCT02060043R_twicefiltered_TvN	1	TR	0.0497077
BCC	CPCT02060043T_Vs_CPCT02060043R_twicefiltered_TvN	3	TR	0.056638
BCC	CPCT02060043T_Vs_CPCT02060043R_twicefiltered_TvN	4	TR	0.0521858
BCC	CPCT02060043T_Vs_CPCT02060043R_twicefiltered_TvN	5	TR	0.054486
BCC	CPCT02060043T_Vs_CPCT02060043R_twicefiltered_TvN	2	TR	0.0511384
BCC	CPCT02060043T_Vs_CPCT02060043R_twicefiltered_TvN	7	NT	0.0523224
BCC	CPCT02060043T_Vs_CPCT02060043R_twicefiltered_TvN	8	NT	0.0452989
BCC	CPCT02060043T_Vs_CPCT02060043R_twicefiltered_TvN	9	NT	0.043989
BCC	CPCT02060043T_Vs_CPCT02060043R_twicefiltered_TvN	9	TR	0.0423326
BCC	CPCT02060043T_Vs_CPCT02060043R_twicefiltered_TvN	6	TR	0.040681
BCC	CPCT02060043T_Vs_CPCT02060043R_twicefiltered_TvN	7	TR	0.0320675
BCC	CPCT02060043T_Vs_CPCT02060043R_twicefiltered_TvN	8	TR	0.0358884
BCC	CPCT02060043T_Vs_CPCT02060043R_twicefiltered_TvN	6	NT	0.0622467
BCC	CPCT02060043T_Vs_CPCT02060043R_twicefiltered_TvN	10	TR	0.0392294
BCC	CPCT02060043T_Vs_CPCT02060043R_twicefiltered_TvN	4	NT	0.0666373
BCC	CPCT02060043T_Vs_CPCT02060043R_twicefiltered_TvN	5	NT	0.0529487
BCC	CPCT02060043T_Vs_CPCT02060043R_twicefiltered_TvN	1	NT	0.0498213
BCC	CPCT02060043T_Vs_CPCT02060043R_twicefiltered_TvN	2	NT	0.0567108
BCC	CPCT02060043T_Vs_CPCT02060043R_twicefiltered_TvN	3	NT	0.066815
BCC	CPCT02080205T_Vs_CPCT02080205R_twicefiltered_TvN	7	NT	0.0495118
BCC	CPCT02080205T_Vs_CPCT02080205R_twicefiltered_TvN	4	NT	0.058405
BCC	CPCT02080205T_Vs_CPCT02080205R_twicefiltered_TvN	5	NT	0.0559509
BCC	CPCT02080205T_Vs_CPCT02080205R_twicefiltered_TvN	6	NT	0.0530264
BCC	CPCT02080205T_Vs_CPCT02080205R_twicefiltered_TvN	7	TR	0.0347996
BCC	CPCT02080205T_Vs_CPCT02080205R_twicefiltered_TvN	8	NT	0.0520413
BCC	CPCT02080205T_Vs_CPCT02080205R_twicefiltered_TvN	5	TR	0.0485156
BCC	CPCT02080205T_Vs_CPCT02080205R_twicefiltered_TvN	6	TR	0.0417542
BCC	CPCT02080205T_Vs_CPCT02080205R_twicefiltered_TvN	9	NT	0.0485662
BCC	CPCT02080205T_Vs_CPCT02080205R_twicefiltered_TvN	8	TR	0.0381308
BCC	CPCT02080205T_Vs_CPCT02080205R_twicefiltered_TvN	9	TR	0.0323563
BCC	CPCT02080205T_Vs_CPCT02080205R_twicefiltered_TvN	10	TR	0.0366043
BCC	CPCT02080205T_Vs_CPCT02080205R_twicefiltered_TvN	1	NT	0.0623607
BCC	CPCT02080205T_Vs_CPCT02080205R_twicefiltered_TvN	2	NT	0.058119
BCC	CPCT02080205T_Vs_CPCT02080205R_twicefiltered_TvN	3	NT	0.0589819
BCC	CPCT02080205T_Vs_CPCT02080205R_twicefiltered_TvN	10	NT	0.0464809
BCC	CPCT02080205T_Vs_CPCT02080205R_twicefiltered_TvN	1	TR	0.0588479
BCC	CPCT02080205T_Vs_CPCT02080205R_twicefiltered_TvN	2	TR	0.0546446
BCC	CPCT02080205T_Vs_CPCT02080205R_twicefiltered_TvN	3	TR	0.0529798
BCC	CPCT02080205T_Vs_CPCT02080205R_twicefiltered_TvN	4	TR	0.0579229
SCC	CPCT02080234T_Vs_CPCT02080234R_twicefiltered_TvN	1	TR	0.054335
SCC	CPCT02080234T_Vs_CPCT02080234R_twicefiltered_TvN	2	TR	0.0603325
SCC	CPCT02080234T_Vs_CPCT02080234R_twicefiltered_TvN	3	TR	0.0554672
SCC	CPCT02080234T_Vs_CPCT02080234R_twicefiltered_TvN	10	NT	0.0484325
SCC	CPCT02080234T_Vs_CPCT02080234R_twicefiltered_TvN	5	TR	0.0487193
SCC	CPCT02080234T_Vs_CPCT02080234R_twicefiltered_TvN	6	TR	0.0409965
SCC	CPCT02080234T_Vs_CPCT02080234R_twicefiltered_TvN	7	TR	0.0394284
SCC	CPCT02080234T_Vs_CPCT02080234R_twicefiltered_TvN	4	TR	0.0542033
SCC	CPCT02080234T_Vs_CPCT02080234R_twicefiltered_TvN	9	NT	0.050702
SCC	CPCT02080234T_Vs_CPCT02080234R_twicefiltered_TvN	9	TR	0.0402318
SCC	CPCT02080234T_Vs_CPCT02080234R_twicefiltered_TvN	1	NT	0.0577525
SCC	CPCT02080234T_Vs_CPCT02080234R_twicefiltered_TvN	2	NT	0.0534388
SCC	CPCT02080234T_Vs_CPCT02080234R_twicefiltered_TvN	8	TR	0.0402798
SCC	CPCT02080234T_Vs_CPCT02080234R_twicefiltered_TvN	8	NT	0.0486916
SCC	CPCT02080234T_Vs_CPCT02080234R_twicefiltered_TvN	10	TR	0.0377964
SCC	CPCT02080234T_Vs_CPCT02080234R_twicefiltered_TvN	6	NT	0.0502947
SCC	CPCT02080234T_Vs_CPCT02080234R_twicefiltered_TvN	7	NT	0.0509775
SCC	CPCT02080234T_Vs_CPCT02080234R_twicefiltered_TvN	3	NT	0.0552092
SCC	CPCT02080234T_Vs_CPCT02080234R_twicefiltered_TvN	4	NT	0.0595167
SCC	CPCT02080234T_Vs_CPCT02080234R_twicefiltered_TvN	5	NT	0.0531941
BCC	CPCT02300042T_Vs_CPCT02300042R_twicefiltered_TvN	7	NT	0.0550642
BCC	CPCT02300042T_Vs_CPCT02300042R_twicefiltered_TvN	4	NT	0.0548057
BCC	CPCT02300042T_Vs_CPCT02300042R_twicefiltered_TvN	5	NT	0.0549234
BCC	CPCT02300042T_Vs_CPCT02300042R_twicefiltered_TvN	6	NT	0.0524977
BCC	CPCT02300042T_Vs_CPCT02300042R_twicefiltered_TvN	6	TR	0.0398686
BCC	CPCT02300042T_Vs_CPCT02300042R_twicefiltered_TvN	8	NT	0.0513698
BCC	CPCT02300042T_Vs_CPCT02300042R_twicefiltered_TvN	4	TR	0.054242
BCC	CPCT02300042T_Vs_CPCT02300042R_twicefiltered_TvN	5	TR	0.0455521
BCC	CPCT02300042T_Vs_CPCT02300042R_twicefiltered_TvN	9	NT	0.0507399
BCC	CPCT02300042T_Vs_CPCT02300042R_twicefiltered_TvN	7	TR	0.0370833
BCC	CPCT02300042T_Vs_CPCT02300042R_twicefiltered_TvN	8	TR	0.0391099
BCC	CPCT02300042T_Vs_CPCT02300042R_twicefiltered_TvN	9	TR	0.035553
BCC	CPCT02300042T_Vs_CPCT02300042R_twicefiltered_TvN	1	NT	0.0597035
BCC	CPCT02300042T_Vs_CPCT02300042R_twicefiltered_TvN	2	NT	0.0572609
BCC	CPCT02300042T_Vs_CPCT02300042R_twicefiltered_TvN	3	NT	0.0535178
BCC	CPCT02300042T_Vs_CPCT02300042R_twicefiltered_TvN	3	TR	0.0547893
BCC	CPCT02300042T_Vs_CPCT02300042R_twicefiltered_TvN	10	NT	0.0504211
BCC	CPCT02300042T_Vs_CPCT02300042R_twicefiltered_TvN	10	TR	0.0366712
BCC	CPCT02300042T_Vs_CPCT02300042R_twicefiltered_TvN	2	TR	0.0597995
BCC	CPCT02300042T_Vs_CPCT02300042R_twicefiltered_TvN	1	TR	0.0570273
SCC	CSCC_0002_M1	10	NT	0.0474986
SCC	CSCC_0002_M1	1	TR	0.0575047
SCC	CSCC_0002_M1	3	TR	0.0557887
SCC	CSCC_0002_M1	4	TR	0.0573464
SCC	CSCC_0002_M1	5	TR	0.049142
SCC	CSCC_0002_M1	2	TR	0.0580879
SCC	CSCC_0002_M1	7	TR	0.0388996
SCC	CSCC_0002_M1	8	TR	0.0386973
SCC	CSCC_0002_M1	8	NT	0.0489898
SCC	CSCC_0002_M1	9	NT	0.0500437
SCC	CSCC_0002_M1	6	TR	0.042071
SCC	CSCC_0002_M1	1	NT	0.0591804
SCC	CSCC_0002_M1	2	NT	0.0582562
SCC	CSCC_0002_M1	9	TR	0.0393957
SCC	CSCC_0002_M1	10	TR	0.0388506
SCC	CSCC_0002_M1	5	NT	0.0513793
SCC	CSCC_0002_M1	6	NT	0.0484936
SCC	CSCC_0002_M1	7	NT	0.0458709
SCC	CSCC_0002_M1	3	NT	0.057262
SCC	CSCC_0002_M1	4	NT	0.0572416
SCC	CSCC_0003_M1	7	NT	0.046668
SCC	CSCC_0003_M1	8	NT	0.0475274
SCC	CSCC_0003_M1	5	NT	0.0541659
SCC	CSCC_0003_M1	6	NT	0.0491753
SCC	CSCC_0003_M1	6	TR	0.0391469
SCC	CSCC_0003_M1	7	TR	0.0386314
SCC	CSCC_0003_M1	4	NT	0.0539578
SCC	CSCC_0003_M1	5	TR	0.0482084
SCC	CSCC_0003_M1	10	TR	0.037081
SCC	CSCC_0003_M1	9	NT	0.0540211
SCC	CSCC_0003_M1	8	TR	0.0379834
SCC	CSCC_0003_M1	9	TR	0.0386365
SCC	CSCC_0003_M1	1	NT	0.0605815
SCC	CSCC_0003_M1	2	NT	0.0628164
SCC	CSCC_0003_M1	3	NT	0.0576975
SCC	CSCC_0003_M1	4	TR	0.0537861
SCC	CSCC_0003_M1	10	NT	0.0508309
SCC	CSCC_0003_M1	1	TR	0.0585733
SCC	CSCC_0003_M1	2	TR	0.0556403
SCC	CSCC_0003_M1	3	TR	0.0548711
SCC	CSCC_0004_M1	1	TR	0.0541355
SCC	CSCC_0004_M1	2	TR	0.0519595
SCC	CSCC_0004_M1	3	TR	0.0531495
SCC	CSCC_0004_M1	4	TR	0.0530048
SCC	CSCC_0004_M1	5	TR	0.0510682
SCC	CSCC_0004_M1	6	TR	0.0430235
SCC	CSCC_0004_M1	7	TR	0.0387056
SCC	CSCC_0004_M1	8	TR	0.0433625
SCC	CSCC_0004_M1	9	NT	0.0519035
SCC	CSCC_0004_M1	10	NT	0.0507114
SCC	CSCC_0004_M1	10	TR	0.0374374
SCC	CSCC_0004_M1	1	NT	0.057311
SCC	CSCC_0004_M1	2	NT	0.0584224
SCC	CSCC_0004_M1	9	TR	0.037579
SCC	CSCC_0004_M1	8	NT	0.0525554
SCC	CSCC_0004_M1	5	NT	0.0547399
SCC	CSCC_0004_M1	6	NT	0.0495744
SCC	CSCC_0004_M1	7	NT	0.0501754
SCC	CSCC_0004_M1	3	NT	0.0558136
SCC	CSCC_0004_M1	4	NT	0.0553676
SCC	CSCC_0005_M1	7	NT	0.0474956
SCC	CSCC_0005_M1	8	NT	0.0518425
SCC	CSCC_0005_M1	5	NT	0.0519892
SCC	CSCC_0005_M1	6	NT	0.0493332
SCC	CSCC_0005_M1	7	TR	0.0402097
SCC	CSCC_0005_M1	8	TR	0.038818
SCC	CSCC_0005_M1	9	NT	0.0456945
SCC	CSCC_0005_M1	6	TR	0.0417031
SCC	CSCC_0005_M1	1	NT	0.0591008
SCC	CSCC_0005_M1	10	NT	0.0492106
SCC	CSCC_0005_M1	9	TR	0.040168
SCC	CSCC_0005_M1	10	TR	0.0391142
SCC	CSCC_0005_M1	1	TR	0.0585863
SCC	CSCC_0005_M1	2	NT	0.0566032
SCC	CSCC_0005_M1	3	NT	0.0587264
SCC	CSCC_0005_M1	4	NT	0.0570918
SCC	CSCC_0005_M1	5	TR	0.0520091
SCC	CSCC_0005_M1	2	TR	0.0531199
SCC	CSCC_0005_M1	3	TR	0.0566122
SCC	CSCC_0005_M1	4	TR	0.0525718
SCC	CSCC_0006_M1	6	TR	0.0482364
SCC	CSCC_0006_M1	2	TR	0.054226
SCC	CSCC_0006_M1	3	TR	0.0585498
SCC	CSCC_0006_M1	4	TR	0.0517144
SCC	CSCC_0006_M1	1	TR	0.0586013
SCC	CSCC_0006_M1	1	NT	0.0533056
SCC	CSCC_0006_M1	7	TR	0.0470857
SCC	CSCC_0006_M1	8	TR	0.0435509
SCC	CSCC_0006_M1	5	TR	0.0495437
SCC	CSCC_0006_M1	10	NT	0.0411074
SCC	CSCC_0006_M1	10	TR	0.0436822
SCC	CSCC_0006_M1	2	NT	0.0527628
SCC	CSCC_0006_M1	3	NT	0.0547033
SCC	CSCC_0006_M1	9	TR	0.041322
SCC	CSCC_0006_M1	9	NT	0.0465704
SCC	CSCC_0006_M1	6	NT	0.0516036
SCC	CSCC_0006_M1	7	NT	0.0490754
SCC	CSCC_0006_M1	8	NT	0.0455013
SCC	CSCC_0006_M1	4	NT	0.0614544
SCC	CSCC_0006_M1	5	NT	0.0474033
SCC	CSCC_0007_M1	7	NT	0.0504311
SCC	CSCC_0007_M1	8	NT	0.0503423
SCC	CSCC_0007_M1	5	NT	0.0512649
SCC	CSCC_0007_M1	6	NT	0.0494255
SCC	CSCC_0007_M1	5	TR	0.0473929
SCC	CSCC_0007_M1	6	TR	0.0429055
SCC	CSCC_0007_M1	9	NT	0.0522716
SCC	CSCC_0007_M1	4	TR	0.0550853
SCC	CSCC_0007_M1	9	TR	0.0355467
SCC	CSCC_0007_M1	10	NT	0.051292
SCC	CSCC_0007_M1	7	TR	0.0396658
SCC	CSCC_0007_M1	8	TR	0.0380817
SCC	CSCC_0007_M1	1	NT	0.059421
SCC	CSCC_0007_M1	2	NT	0.0593716
SCC	CSCC_0007_M1	3	NT	0.0566487
SCC	CSCC_0007_M1	4	NT	0.0563001
SCC	CSCC_0007_M1	3	TR	0.0559921
SCC	CSCC_0007_M1	10	TR	0.0360722
SCC	CSCC_0007_M1	2	TR	0.0560072
SCC	CSCC_0007_M1	1	TR	0.0564818
SCC	CSCC_0008_M1	2	TR	0.0551435
SCC	CSCC_0008_M1	1	TR	0.0547554
SCC	CSCC_0008_M1	6	TR	0.0403981
SCC	CSCC_0008_M1	4	TR	0.052472
SCC	CSCC_0008_M1	5	TR	0.0502963
SCC	CSCC_0008_M1	10	TR	0.042199
SCC	CSCC_0008_M1	3	TR	0.0555704
SCC	CSCC_0008_M1	8	TR	0.0392278
SCC	CSCC_0008_M1	9	TR	0.0419963
SCC	CSCC_0008_M1	8	NT	0.0459585
SCC	CSCC_0008_M1	9	NT	0.0471898
SCC	CSCC_0008_M1	10	NT	0.0461887
SCC	CSCC_0008_M1	1	NT	0.0612101
SCC	CSCC_0008_M1	2	NT	0.0613657
SCC	CSCC_0008_M1	3	NT	0.0557137
SCC	CSCC_0008_M1	7	TR	0.0422027
SCC	CSCC_0008_M1	5	NT	0.0495974
SCC	CSCC_0008_M1	6	NT	0.0479288
SCC	CSCC_0008_M1	7	NT	0.0531354
SCC	CSCC_0008_M1	4	NT	0.0574503
SCC	CSCC_0009_M1	7	NT	0.0518407
SCC	CSCC_0009_M1	8	NT	0.0485882
SCC	CSCC_0009_M1	9	NT	0.0472214
SCC	CSCC_0009_M1	5	NT	0.0516967
SCC	CSCC_0009_M1	6	NT	0.0477789
SCC	CSCC_0009_M1	7	TR	0.0390127
SCC	CSCC_0009_M1	8	TR	0.0373408
SCC	CSCC_0009_M1	9	TR	0.0369819
SCC	CSCC_0009_M1	10	TR	0.0414922
SCC	CSCC_0009_M1	2	NT	0.059998
SCC	CSCC_0009_M1	10	NT	0.0471603
SCC	CSCC_0009_M1	1	TR	0.0643869
SCC	CSCC_0009_M1	1	NT	0.0582697
SCC	CSCC_0009_M1	6	TR	0.042583
SCC	CSCC_0009_M1	3	NT	0.0551469
SCC	CSCC_0009_M1	4	NT	0.0560113
SCC	CSCC_0009_M1	5	TR	0.0499559
SCC	CSCC_0009_M1	2	TR	0.0571709
SCC	CSCC_0009_M1	3	TR	0.0542575
SCC	CSCC_0009_M1	4	TR	0.0531061
SCC	CSCC_0010_M1	7	TR	0.0416317
SCC	CSCC_0010_M1	6	TR	0.0417861
SCC	CSCC_0010_M1	3	TR	0.0553513
SCC	CSCC_0010_M1	4	TR	0.0565439
SCC	CSCC_0010_M1	5	TR	0.0495325
SCC	CSCC_0010_M1	10	TR	0.0375186
SCC	CSCC_0010_M1	1	NT	0.0616033
SCC	CSCC_0010_M1	8	TR	0.0392167
SCC	CSCC_0010_M1	9	TR	0.0370858
SCC	CSCC_0010_M1	10	NT	0.049689
SCC	CSCC_0010_M1	1	TR	0.0576318
SCC	CSCC_0010_M1	2	TR	0.0568338
SCC	CSCC_0010_M1	2	NT	0.0573623
SCC	CSCC_0010_M1	3	NT	0.0552992
SCC	CSCC_0010_M1	4	NT	0.0554926
SCC	CSCC_0010_M1	5	NT	0.0514731
SCC	CSCC_0010_M1	6	NT	0.0482572
SCC	CSCC_0010_M1	7	NT	0.0492433
SCC	CSCC_0010_M1	8	NT	0.0504819
SCC	CSCC_0010_M1	9	NT	0.047966
SCC	CSCC_0011_M1	7	NT	0.0473662
SCC	CSCC_0011_M1	8	NT	0.0485848
SCC	CSCC_0011_M1	9	NT	0.0487599
SCC	CSCC_0011_M1	10	NT	0.048699
SCC	CSCC_0011_M1	6	NT	0.0494489
SCC	CSCC_0011_M1	8	TR	0.0388725
SCC	CSCC_0011_M1	9	TR	0.0349446
SCC	CSCC_0011_M1	10	TR	0.0393775
SCC	CSCC_0011_M1	1	NT	0.0585566
SCC	CSCC_0011_M1	2	NT	0.059469
SCC	CSCC_0011_M1	1	TR	0.0585464
SCC	CSCC_0011_M1	2	TR	0.0562272
SCC	CSCC_0011_M1	5	NT	0.0524197
SCC	CSCC_0011_M1	7	TR	0.0407006
SCC	CSCC_0011_M1	3	NT	0.0571268
SCC	CSCC_0011_M1	4	NT	0.0584855
SCC	CSCC_0011_M1	5	TR	0.049991
SCC	CSCC_0011_M1	6	TR	0.0416257
SCC	CSCC_0011_M1	3	TR	0.0559752
SCC	CSCC_0011_M1	4	TR	0.0548228
SCC	CSCC_0012_M1	6	TR	0.0430388
SCC	CSCC_0012_M1	7	TR	0.0401488
SCC	CSCC_0012_M1	3	TR	0.0605494
SCC	CSCC_0012_M1	4	TR	0.0573254
SCC	CSCC_0012_M1	5	TR	0.0472116
SCC	CSCC_0012_M1	1	NT	0.0558332
SCC	CSCC_0012_M1	2	NT	0.0564452
SCC	CSCC_0012_M1	8	TR	0.0334566
SCC	CSCC_0012_M1	9	TR	0.0357143
SCC	CSCC_0012_M1	10	TR	0.0377943
SCC	CSCC_0012_M1	1	TR	0.0624046
SCC	CSCC_0012_M1	2	TR	0.0621806
SCC	CSCC_0012_M1	3	NT	0.0583899
SCC	CSCC_0012_M1	4	NT	0.053994
SCC	CSCC_0012_M1	5	NT	0.0505707
SCC	CSCC_0012_M1	6	NT	0.0489533
SCC	CSCC_0012_M1	7	NT	0.0495123
SCC	CSCC_0012_M1	8	NT	0.0477554
SCC	CSCC_0012_M1	9	NT	0.0493412
SCC	CSCC_0012_M1	10	NT	0.0493804
SCC	CSCC_0013_M1	7	NT	0.04836
SCC	CSCC_0013_M1	8	NT	0.0470611
SCC	CSCC_0013_M1	9	NT	0.0475709
SCC	CSCC_0013_M1	10	NT	0.0476531
SCC	CSCC_0013_M1	6	NT	0.0496766
SCC	CSCC_0013_M1	7	TR	0.0427358
SCC	CSCC_0013_M1	8	TR	0.0385761
SCC	CSCC_0013_M1	9	TR	0.0379284
SCC	CSCC_0013_M1	10	TR	0.0399792
SCC	CSCC_0013_M1	2	NT	0.0614613
SCC	CSCC_0013_M1	1	TR	0.0579186
SCC	CSCC_0013_M1	2	TR	0.0580941
SCC	CSCC_0013_M1	1	NT	0.0601116
SCC	CSCC_0013_M1	6	TR	0.0418862
SCC	CSCC_0013_M1	3	NT	0.0557379
SCC	CSCC_0013_M1	4	NT	0.0546824
SCC	CSCC_0013_M1	5	NT	0.0500318
SCC	CSCC_0013_M1	5	TR	0.0495204
SCC	CSCC_0013_M1	3	TR	0.0570756
SCC	CSCC_0013_M1	4	TR	0.053939
SCC	CSCC_0014_M1	3	TR	0.0561542
SCC	CSCC_0014_M1	7	TR	0.0343881
SCC	CSCC_0014_M1	1	NT	0.0596642
SCC	CSCC_0014_M1	4	TR	0.0532145
SCC	CSCC_0014_M1	5	TR	0.0465549
SCC	CSCC_0014_M1	6	TR	0.0395325
SCC	CSCC_0014_M1	5	NT	0.0541372
SCC	CSCC_0014_M1	8	TR	0.0351754
SCC	CSCC_0014_M1	9	TR	0.0348723
SCC	CSCC_0014_M1	10	TR	0.0345245
SCC	CSCC_0014_M1	10	NT	0.0531888
SCC	CSCC_0014_M1	1	TR	0.0556789
SCC	CSCC_0014_M1	2	TR	0.0550047
SCC	CSCC_0014_M1	3	NT	0.0579544
SCC	CSCC_0014_M1	4	NT	0.0565715
SCC	CSCC_0014_M1	9	NT	0.0532647
SCC	CSCC_0014_M1	2	NT	0.0591719
SCC	CSCC_0014_M1	7	NT	0.0522244
SCC	CSCC_0014_M1	8	NT	0.0556599
SCC	CSCC_0014_M1	6	NT	0.0530633
BCC	DRUP01060009T_Vs_DRUP01060009R_twicefiltered_TvN	10	NT	0.0498323
BCC	DRUP01060009T_Vs_DRUP01060009R_twicefiltered_TvN	8	NT	0.0421032
BCC	DRUP01060009T_Vs_DRUP01060009R_twicefiltered_TvN	9	NT	0.0430008
BCC	DRUP01060009T_Vs_DRUP01060009R_twicefiltered_TvN	1	NT	0.0480834
BCC	DRUP01060009T_Vs_DRUP01060009R_twicefiltered_TvN	6	NT	0.0608171
BCC	DRUP01060009T_Vs_DRUP01060009R_twicefiltered_TvN	7	NT	0.0482389
BCC	DRUP01060009T_Vs_DRUP01060009R_twicefiltered_TvN	7	TR	0.0347231
BCC	DRUP01060009T_Vs_DRUP01060009R_twicefiltered_TvN	8	TR	0.0377628
BCC	DRUP01060009T_Vs_DRUP01060009R_twicefiltered_TvN	9	TR	0.039102
BCC	DRUP01060009T_Vs_DRUP01060009R_twicefiltered_TvN	10	TR	0.0383575
BCC	DRUP01060009T_Vs_DRUP01060009R_twicefiltered_TvN	3	NT	0.0648648
BCC	DRUP01060009T_Vs_DRUP01060009R_twicefiltered_TvN	4	NT	0.0667141
BCC	DRUP01060009T_Vs_DRUP01060009R_twicefiltered_TvN	1	TR	0.0543541
BCC	DRUP01060009T_Vs_DRUP01060009R_twicefiltered_TvN	2	NT	0.0594372
BCC	DRUP01060009T_Vs_DRUP01060009R_twicefiltered_TvN	6	TR	0.0412251
BCC	DRUP01060009T_Vs_DRUP01060009R_twicefiltered_TvN	2	TR	0.049772
BCC	DRUP01060009T_Vs_DRUP01060009R_twicefiltered_TvN	5	NT	0.0514703
BCC	DRUP01060009T_Vs_DRUP01060009R_twicefiltered_TvN	5	TR	0.0536519
BCC	DRUP01060009T_Vs_DRUP01060009R_twicefiltered_TvN	3	TR	0.062344
BCC	DRUP01060009T_Vs_DRUP01060009R_twicefiltered_TvN	4	TR	0.0541456
BCC	DRUP01060021T_Vs_DRUP01060021R_twicefiltered_TvN	8	TR	0.0348277
BCC	DRUP01060021T_Vs_DRUP01060021R_twicefiltered_TvN	9	TR	0.034259
BCC	DRUP01060021T_Vs_DRUP01060021R_twicefiltered_TvN	7	TR	0.0373991
BCC	DRUP01060021T_Vs_DRUP01060021R_twicefiltered_TvN	4	TR	0.0508199
BCC	DRUP01060021T_Vs_DRUP01060021R_twicefiltered_TvN	5	TR	0.0531142
BCC	DRUP01060021T_Vs_DRUP01060021R_twicefiltered_TvN	6	TR	0.040354
BCC	DRUP01060021T_Vs_DRUP01060021R_twicefiltered_TvN	4	NT	0.0563291
BCC	DRUP01060021T_Vs_DRUP01060021R_twicefiltered_TvN	1	NT	0.0605003
BCC	DRUP01060021T_Vs_DRUP01060021R_twicefiltered_TvN	2	NT	0.0584244
BCC	DRUP01060021T_Vs_DRUP01060021R_twicefiltered_TvN	10	TR	0.0342863
BCC	DRUP01060021T_Vs_DRUP01060021R_twicefiltered_TvN	1	TR	0.0586164
BCC	DRUP01060021T_Vs_DRUP01060021R_twicefiltered_TvN	2	TR	0.0596794
BCC	DRUP01060021T_Vs_DRUP01060021R_twicefiltered_TvN	3	TR	0.0563307
BCC	DRUP01060021T_Vs_DRUP01060021R_twicefiltered_TvN	6	NT	0.0503831
BCC	DRUP01060021T_Vs_DRUP01060021R_twicefiltered_TvN	3	NT	0.0567714
BCC	DRUP01060021T_Vs_DRUP01060021R_twicefiltered_TvN	8	NT	0.0512062
BCC	DRUP01060021T_Vs_DRUP01060021R_twicefiltered_TvN	5	NT	0.0559574
BCC	DRUP01060021T_Vs_DRUP01060021R_twicefiltered_TvN	10	NT	0.0485501
BCC	DRUP01060021T_Vs_DRUP01060021R_twicefiltered_TvN	7	NT	0.0545507
BCC	DRUP01060021T_Vs_DRUP01060021R_twicefiltered_TvN	9	NT	0.0476405
BCC	DRUP01080021T_Vs_DRUP01080021R_twicefiltered_TvN	10	NT	0.0465314
BCC	DRUP01080021T_Vs_DRUP01080021R_twicefiltered_TvN	8	NT	0.0515767
BCC	DRUP01080021T_Vs_DRUP01080021R_twicefiltered_TvN	9	NT	0.0483712
BCC	DRUP01080021T_Vs_DRUP01080021R_twicefiltered_TvN	1	NT	0.0618688
BCC	DRUP01080021T_Vs_DRUP01080021R_twicefiltered_TvN	1	TR	0.0591208
BCC	DRUP01080021T_Vs_DRUP01080021R_twicefiltered_TvN	2	TR	0.0553846
BCC	DRUP01080021T_Vs_DRUP01080021R_twicefiltered_TvN	9	TR	0.0333422
BCC	DRUP01080021T_Vs_DRUP01080021R_twicefiltered_TvN	10	TR	0.0360225
BCC	DRUP01080021T_Vs_DRUP01080021R_twicefiltered_TvN	3	TR	0.0532934
BCC	DRUP01080021T_Vs_DRUP01080021R_twicefiltered_TvN	2	NT	0.0582538
BCC	DRUP01080021T_Vs_DRUP01080021R_twicefiltered_TvN	3	NT	0.0588536
BCC	DRUP01080021T_Vs_DRUP01080021R_twicefiltered_TvN	4	NT	0.0587155
BCC	DRUP01080021T_Vs_DRUP01080021R_twicefiltered_TvN	5	NT	0.0558498
BCC	DRUP01080021T_Vs_DRUP01080021R_twicefiltered_TvN	6	NT	0.0529516
BCC	DRUP01080021T_Vs_DRUP01080021R_twicefiltered_TvN	7	NT	0.0493527
BCC	DRUP01080021T_Vs_DRUP01080021R_twicefiltered_TvN	4	TR	0.0578454
BCC	DRUP01080021T_Vs_DRUP01080021R_twicefiltered_TvN	5	TR	0.0483749
BCC	DRUP01080021T_Vs_DRUP01080021R_twicefiltered_TvN	6	TR	0.041622
BCC	DRUP01080021T_Vs_DRUP01080021R_twicefiltered_TvN	7	TR	0.0343368
BCC	DRUP01080021T_Vs_DRUP01080021R_twicefiltered_TvN	8	TR	0.0383322
SCC	DRUP01080022T_Vs_DRUP01080022R_twicefiltered_TvN	6	TR	0.0407827
SCC	DRUP01080022T_Vs_DRUP01080022R_twicefiltered_TvN	7	TR	0.0398003
SCC	DRUP01080022T_Vs_DRUP01080022R_twicefiltered_TvN	8	TR	0.0408639
SCC	DRUP01080022T_Vs_DRUP01080022R_twicefiltered_TvN	9	TR	0.0409047
SCC	DRUP01080022T_Vs_DRUP01080022R_twicefiltered_TvN	5	TR	0.0484061
SCC	DRUP01080022T_Vs_DRUP01080022R_twicefiltered_TvN	1	NT	0.0568302
SCC	DRUP01080022T_Vs_DRUP01080022R_twicefiltered_TvN	2	NT	0.0537902
SCC	DRUP01080022T_Vs_DRUP01080022R_twicefiltered_TvN	4	TR	0.0542455
SCC	DRUP01080022T_Vs_DRUP01080022R_twicefiltered_TvN	4	NT	0.0597884
SCC	DRUP01080022T_Vs_DRUP01080022R_twicefiltered_TvN	10	TR	0.0380703
SCC	DRUP01080022T_Vs_DRUP01080022R_twicefiltered_TvN	6	NT	0.0505325
SCC	DRUP01080022T_Vs_DRUP01080022R_twicefiltered_TvN	3	NT	0.0543958
SCC	DRUP01080022T_Vs_DRUP01080022R_twicefiltered_TvN	3	TR	0.0539397
SCC	DRUP01080022T_Vs_DRUP01080022R_twicefiltered_TvN	8	NT	0.0489107
SCC	DRUP01080022T_Vs_DRUP01080022R_twicefiltered_TvN	5	NT	0.0530913
SCC	DRUP01080022T_Vs_DRUP01080022R_twicefiltered_TvN	10	NT	0.0487952
SCC	DRUP01080022T_Vs_DRUP01080022R_twicefiltered_TvN	7	NT	0.0508925
SCC	DRUP01080022T_Vs_DRUP01080022R_twicefiltered_TvN	2	TR	0.0606376
SCC	DRUP01080022T_Vs_DRUP01080022R_twicefiltered_TvN	9	NT	0.0502159
SCC	DRUP01080022T_Vs_DRUP01080022R_twicefiltered_TvN	1	TR	0.0551064
SCC	DRUP01230001T_Vs_DRUP01230001R_twicefiltered_TvN	10	NT	0.0512581
SCC	DRUP01230001T_Vs_DRUP01230001R_twicefiltered_TvN	8	NT	0.0520635
SCC	DRUP01230001T_Vs_DRUP01230001R_twicefiltered_TvN	9	NT	0.0504672
SCC	DRUP01230001T_Vs_DRUP01230001R_twicefiltered_TvN	1	NT	0.0548381
SCC	DRUP01230001T_Vs_DRUP01230001R_twicefiltered_TvN	1	TR	0.0560478
SCC	DRUP01230001T_Vs_DRUP01230001R_twicefiltered_TvN	2	TR	0.0556456
SCC	DRUP01230001T_Vs_DRUP01230001R_twicefiltered_TvN	8	TR	0.0382841
SCC	DRUP01230001T_Vs_DRUP01230001R_twicefiltered_TvN	9	TR	0.0372212
SCC	DRUP01230001T_Vs_DRUP01230001R_twicefiltered_TvN	10	TR	0.0374385
SCC	DRUP01230001T_Vs_DRUP01230001R_twicefiltered_TvN	2	NT	0.0573675
SCC	DRUP01230001T_Vs_DRUP01230001R_twicefiltered_TvN	3	NT	0.0582029
SCC	DRUP01230001T_Vs_DRUP01230001R_twicefiltered_TvN	4	NT	0.0565893
SCC	DRUP01230001T_Vs_DRUP01230001R_twicefiltered_TvN	3	TR	0.0548419
SCC	DRUP01230001T_Vs_DRUP01230001R_twicefiltered_TvN	6	NT	0.0524849
SCC	DRUP01230001T_Vs_DRUP01230001R_twicefiltered_TvN	7	NT	0.052746
SCC	DRUP01230001T_Vs_DRUP01230001R_twicefiltered_TvN	7	TR	0.0405346
SCC	DRUP01230001T_Vs_DRUP01230001R_twicefiltered_TvN	5	NT	0.0537737
SCC	DRUP01230001T_Vs_DRUP01230001R_twicefiltered_TvN	5	TR	0.0485141
SCC	DRUP01230001T_Vs_DRUP01230001R_twicefiltered_TvN	6	TR	0.0416013
SCC	DRUP01230001T_Vs_DRUP01230001R_twicefiltered_TvN	4	TR	0.0500797
XP-C	PD37450a	9	TR	0.0285803
XP-C	PD37450a	7	TR	0.0329946
XP-C	PD37450a	8	TR	0.0316422
XP-C	PD37450a	4	TR	0.0508568
XP-C	PD37450a	5	TR	0.0438008
XP-C	PD37450a	6	TR	0.0363103
XP-C	PD37450a	1	NT	0.0564996
XP-C	PD37450a	2	NT	0.055307
XP-C	PD37450a	3	NT	0.0574276
XP-C	PD37450a	10	TR	0.0292519
XP-C	PD37450a	5	NT	0.0561473
XP-C	PD37450a	6	NT	0.0561826
XP-C	PD37450a	2	TR	0.0535815
XP-C	PD37450a	3	TR	0.0542714
XP-C	PD37450a	4	NT	0.055877
XP-C	PD37450a	9	NT	0.0608309
XP-C	PD37450a	10	NT	0.0616542
XP-C	PD37450a	7	NT	0.0618059
XP-C	PD37450a	8	NT	0.0626828
XP-C	PD37450a	1	TR	0.0542954
XP-D	RC12-032T_Vs_RC12-032N_twicefiltered_TvN	10	NT	0.0426519
XP-D	RC12-032T_Vs_RC12-032N_twicefiltered_TvN	1	TR	0.0465327
XP-D	RC12-032T_Vs_RC12-032N_twicefiltered_TvN	9	NT	0.0471931
XP-D	RC12-032T_Vs_RC12-032N_twicefiltered_TvN	1	NT	0.0500832
XP-D	RC12-032T_Vs_RC12-032N_twicefiltered_TvN	2	NT	0.0469298
XP-D	RC12-032T_Vs_RC12-032N_twicefiltered_TvN	2	TR	0.0512424
XP-D	RC12-032T_Vs_RC12-032N_twicefiltered_TvN	8	NT	0.045769
XP-D	RC12-032T_Vs_RC12-032N_twicefiltered_TvN	9	TR	0.0513141
XP-D	RC12-032T_Vs_RC12-032N_twicefiltered_TvN	10	TR	0.0521571
XP-D	RC12-032T_Vs_RC12-032N_twicefiltered_TvN	3	TR	0.054272
XP-D	RC12-032T_Vs_RC12-032N_twicefiltered_TvN	3	NT	0.0467995
XP-D	RC12-032T_Vs_RC12-032N_twicefiltered_TvN	4	NT	0.0507155
XP-D	RC12-032T_Vs_RC12-032N_twicefiltered_TvN	5	NT	0.0537963
XP-D	RC12-032T_Vs_RC12-032N_twicefiltered_TvN	6	NT	0.0491698
XP-D	RC12-032T_Vs_RC12-032N_twicefiltered_TvN	7	NT	0.051826
XP-D	RC12-032T_Vs_RC12-032N_twicefiltered_TvN	8	TR	0.0530633
XP-D	RC12-032T_Vs_RC12-032N_twicefiltered_TvN	4	TR	0.0485751
XP-D	RC12-032T_Vs_RC12-032N_twicefiltered_TvN	5	TR	0.0494741
XP-D	RC12-032T_Vs_RC12-032N_twicefiltered_TvN	6	TR	0.0548484
XP-D	RC12-032T_Vs_RC12-032N_twicefiltered_TvN	7	TR	0.0535865
MEL	SP124302	10	TR	0.0320312
MEL	SP124302	7	TR	0.0384744
MEL	SP124302	8	TR	0.0378138
MEL	SP124302	9	TR	0.0413777
MEL	SP124302	5	TR	0.0546192
MEL	SP124302	6	TR	0.0402013
MEL	SP124302	1	NT	0.0650827
MEL	SP124302	2	NT	0.0616478
MEL	SP124302	3	NT	0.0632126
MEL	SP124302	4	NT	0.0498232
MEL	SP124302	5	NT	0.0534972
MEL	SP124302	6	NT	0.0511068
MEL	SP124302	3	TR	0.0495767
MEL	SP124302	4	TR	0.0565896
MEL	SP124302	8	NT	0.0463417
MEL	SP124302	9	NT	0.0437678
MEL	SP124302	10	NT	0.0396372
MEL	SP124302	7	NT	0.054398
MEL	SP124302	2	TR	0.0609868
MEL	SP124302	1	TR	0.0598142
MEL	SP124305	10	NT	0.0463638
MEL	SP124305	1	TR	0.0601017
MEL	SP124305	9	NT	0.0428441
MEL	SP124305	1	NT	0.0597484
MEL	SP124305	2	NT	0.0663707
MEL	SP124305	2	TR	0.0608989
MEL	SP124305	3	TR	0.0533471
MEL	SP124305	10	TR	0.0337955
MEL	SP124305	5	NT	0.0574016
MEL	SP124305	4	TR	0.0505334
MEL	SP124305	3	NT	0.0583212
MEL	SP124305	4	NT	0.0585528
MEL	SP124305	5	TR	0.0550436
MEL	SP124305	6	NT	0.0517204
MEL	SP124305	7	NT	0.0499868
MEL	SP124305	8	NT	0.0427879
MEL	SP124305	9	TR	0.0406117
MEL	SP124305	6	TR	0.0404435
MEL	SP124305	7	TR	0.0329086
MEL	SP124305	8	TR	0.0382184
MEL	SP124307	6	TR	0.0353814
MEL	SP124307	7	TR	0.038144
MEL	SP124307	8	TR	0.0388445
MEL	SP124307	9	TR	0.0348389
MEL	SP124307	10	TR	0.0422634
MEL	SP124307	1	NT	0.0626875
MEL	SP124307	2	NT	0.0661693
MEL	SP124307	3	NT	0.0545769
MEL	SP124307	5	TR	0.0481112
MEL	SP124307	5	NT	0.0551893
MEL	SP124307	6	NT	0.0471158
MEL	SP124307	7	NT	0.0486618
MEL	SP124307	4	NT	0.0597972
MEL	SP124307	4	TR	0.0514161
MEL	SP124307	9	NT	0.0448725
MEL	SP124307	10	NT	0.0459524
MEL	SP124307	1	TR	0.0611876
MEL	SP124307	8	NT	0.0461662
MEL	SP124307	3	TR	0.0585396
MEL	SP124307	2	TR	0.0600844
MEL	SP124311	10	NT	0.046253
MEL	SP124311	1	TR	0.0601558
MEL	SP124311	9	NT	0.0421478
MEL	SP124311	1	NT	0.064881
MEL	SP124311	2	NT	0.0625121
MEL	SP124311	2	TR	0.0655082
MEL	SP124311	3	TR	0.0566576
MEL	SP124311	7	TR	0.0435405
MEL	SP124311	8	TR	0.0367459
MEL	SP124311	9	TR	0.0390067
MEL	SP124311	10	TR	0.036748
MEL	SP124311	4	NT	0.0484296
MEL	SP124311	5	NT	0.0544802
MEL	SP124311	4	TR	0.0537657
MEL	SP124311	3	NT	0.0568327
MEL	SP124311	8	NT	0.0507523
MEL	SP124311	6	TR	0.0420974
MEL	SP124311	6	NT	0.0451077
MEL	SP124311	7	NT	0.0463858
MEL	SP124311	5	TR	0.0479919
MEL	SP124316	10	TR	0.0405806
MEL	SP124316	6	TR	0.0418624
MEL	SP124316	7	TR	0.0376219
MEL	SP124316	9	TR	0.0362354
MEL	SP124316	5	TR	0.0506371
MEL	SP124316	2	NT	0.0535388
MEL	SP124316	3	NT	0.0638833
MEL	SP124316	8	TR	0.0325065
MEL	SP124316	1	NT	0.070449
MEL	SP124316	6	NT	0.0449577
MEL	SP124316	7	NT	0.0479614
MEL	SP124316	4	NT	0.0567377
MEL	SP124316	5	NT	0.0474925
MEL	SP124316	1	TR	0.0642486
MEL	SP124316	2	TR	0.0572883
MEL	SP124316	3	TR	0.0528528
MEL	SP124316	4	TR	0.0571682
MEL	SP124316	9	NT	0.0506414
MEL	SP124316	10	NT	0.0481977
MEL	SP124316	8	NT	0.0451386
MEL	SP124319	1	NT	0.0603166
MEL	SP124319	2	TR	0.0543707
MEL	SP124319	3	TR	0.058357
MEL	SP124319	5	NT	0.0538755
MEL	SP124319	2	NT	0.0614689
MEL	SP124319	3	NT	0.0584481
MEL	SP124319	4	NT	0.0551689
MEL	SP124319	9	NT	0.0475462
MEL	SP124319	10	NT	0.0445465
MEL	SP124319	1	TR	0.059465
MEL	SP124319	4	TR	0.0551675
MEL	SP124319	5	TR	0.0500322
MEL	SP124319	6	TR	0.0445947
MEL	SP124319	6	NT	0.0509262
MEL	SP124319	7	NT	0.0468837
MEL	SP124319	8	NT	0.0465241
MEL	SP124319	9	TR	0.0371695
MEL	SP124319	10	TR	0.0364865
MEL	SP124319	7	TR	0.0399437
MEL	SP124319	8	TR	0.0387084
MEL	SP124326	8	TR	0.039317
MEL	SP124326	5	NT	0.0473883
MEL	SP124326	6	TR	0.0428365
MEL	SP124326	9	TR	0.0339712
MEL	SP124326	10	TR	0.0303853
MEL	SP124326	4	NT	0.0573813
MEL	SP124326	9	NT	0.0496047
MEL	SP124326	7	TR	0.0436775
MEL	SP124326	3	NT	0.0625963
MEL	SP124326	8	NT	0.0548915
MEL	SP124326	5	TR	0.0441666
MEL	SP124326	6	NT	0.0518113
MEL	SP124326	7	NT	0.0432597
MEL	SP124326	4	TR	0.0588348
MEL	SP124326	2	TR	0.0673188
MEL	SP124326	1	NT	0.0598591
MEL	SP124326	2	NT	0.0655457
MEL	SP124326	1	TR	0.0552113
MEL	SP124326	3	TR	0.053811
MEL	SP124326	10	NT	0.0381323
MEL	SP124329	1	NT	0.0574779
MEL	SP124329	2	TR	0.0606233
MEL	SP124329	3	TR	0.0618304
MEL	SP124329	4	TR	0.0585411
MEL	SP124329	2	NT	0.0550251
MEL	SP124329	3	NT	0.0629682
MEL	SP124329	4	NT	0.0536927
MEL	SP124329	5	NT	0.0554259
MEL	SP124329	10	NT	0.04941
MEL	SP124329	1	TR	0.0622802
MEL	SP124329	5	TR	0.0506788
MEL	SP124329	6	TR	0.0415394
MEL	SP124329	7	TR	0.0422004
MEL	SP124329	6	NT	0.0444065
MEL	SP124329	7	NT	0.0414742
MEL	SP124329	8	NT	0.0413728
MEL	SP124329	9	NT	0.0476958
MEL	SP124329	10	TR	0.0411073
MEL	SP124329	8	TR	0.0318056
MEL	SP124329	9	TR	0.0404444
MEL	SP124333	8	TR	0.0400306
MEL	SP124333	6	NT	0.050079
MEL	SP124333	6	TR	0.0402824
MEL	SP124333	9	TR	0.0455798
MEL	SP124333	10	TR	0.0384181
MEL	SP124333	5	TR	0.0526741
MEL	SP124333	10	NT	0.0477594
MEL	SP124333	7	TR	0.0358332
MEL	SP124333	4	NT	0.052142
MEL	SP124333	5	NT	0.0603232
MEL	SP124333	1	NT	0.0500557
MEL	SP124333	7	NT	0.0504291
MEL	SP124333	8	NT	0.0366408
MEL	SP124333	9	NT	0.0372323
MEL	SP124333	3	TR	0.0614268
MEL	SP124333	2	NT	0.0557494
MEL	SP124333	3	NT	0.0613016
MEL	SP124333	2	TR	0.0629069
MEL	SP124333	4	TR	0.0553989
MEL	SP124333	1	TR	0.0657365
MEL	SP124334	1	NT	0.0613867
MEL	SP124334	2	TR	0.060073
MEL	SP124334	3	TR	0.0562064
MEL	SP124334	4	TR	0.0529179
MEL	SP124334	2	NT	0.0621225
MEL	SP124334	3	NT	0.0616568
MEL	SP124334	4	NT	0.0557418
MEL	SP124334	5	NT	0.0544357
MEL	SP124334	10	NT	0.0443208
MEL	SP124334	1	TR	0.0625199
MEL	SP124334	5	TR	0.0503842
MEL	SP124334	6	TR	0.0442175
MEL	SP124334	7	TR	0.040079
MEL	SP124334	6	NT	0.0468731
MEL	SP124334	7	NT	0.0523181
MEL	SP124334	8	NT	0.0465675
MEL	SP124334	9	NT	0.046906
MEL	SP124334	10	TR	0.034478
MEL	SP124334	8	TR	0.0333364
MEL	SP124334	9	TR	0.0334588
MEL	SP124362	8	TR	0.0358013
MEL	SP124362	9	TR	0.0379169
MEL	SP124362	5	TR	0.0519826
MEL	SP124362	6	TR	0.0413838
MEL	SP124362	10	TR	0.032782
MEL	SP124362	5	NT	0.0514765
MEL	SP124362	9	NT	0.0456483
MEL	SP124362	6	NT	0.051043
MEL	SP124362	7	TR	0.0381873
MEL	SP124362	4	NT	0.0555613
MEL	SP124362	4	TR	0.0555361
MEL	SP124362	10	NT	0.0456874
MEL	SP124362	7	NT	0.044944
MEL	SP124362	8	NT	0.0467746
MEL	SP124362	2	TR	0.0621069
MEL	SP124362	1	NT	0.0614655
MEL	SP124362	2	NT	0.057919
MEL	SP124362	3	NT	0.0619893
MEL	SP124362	3	TR	0.0583535
MEL	SP124362	1	TR	0.0634405
MEL	SP124364	1	NT	0.0597524
MEL	SP124364	2	NT	0.0603076
MEL	SP124364	3	TR	0.0595487
MEL	SP124364	4	TR	0.0564625
MEL	SP124364	6	NT	0.0483923
MEL	SP124364	3	NT	0.0567484
MEL	SP124364	4	NT	0.0554114
MEL	SP124364	5	NT	0.0521417
MEL	SP124364	10	NT	0.0502555
MEL	SP124364	1	TR	0.0550199
MEL	SP124364	2	TR	0.0607155
MEL	SP124364	8	NT	0.046557
MEL	SP124364	9	NT	0.0472145
MEL	SP124364	5	TR	0.0524952
MEL	SP124364	7	NT	0.0517888
MEL	SP124364	10	TR	0.0414732
MEL	SP124364	6	TR	0.0377922
MEL	SP124364	8	TR	0.0364471
MEL	SP124364	9	TR	0.0366534
MEL	SP124364	7	TR	0.0348227
MEL	SP124365	9	TR	0.0364998
MEL	SP124365	10	TR	0.0336279
MEL	SP124365	4	NT	0.0503958
MEL	SP124365	5	NT	0.0516083
MEL	SP124365	6	NT	0.0464655
MEL	SP124365	3	NT	0.0579746
MEL	SP124365	7	NT	0.0455108
MEL	SP124365	8	NT	0.0482906
MEL	SP124365	8	TR	0.0397287
MEL	SP124365	2	NT	0.0675495
MEL	SP124365	5	TR	0.0504387
MEL	SP124365	6	TR	0.0359348
MEL	SP124365	7	TR	0.0443273
MEL	SP124365	1	NT	0.0658535
MEL	SP124365	10	NT	0.0437916
MEL	SP124365	1	TR	0.0546351
MEL	SP124365	2	TR	0.0621572
MEL	SP124365	9	NT	0.0568621
MEL	SP124365	4	TR	0.054916
MEL	SP124365	3	TR	0.0534319
MEL	SP124367	2	NT	0.0558004
MEL	SP124367	3	NT	0.0601558
MEL	SP124367	1	NT	0.0618764
MEL	SP124367	4	TR	0.0536037
MEL	SP124367	5	TR	0.0487158
MEL	SP124367	4	NT	0.0574732
MEL	SP124367	3	TR	0.0624641
MEL	SP124367	5	NT	0.0519585
MEL	SP124367	6	NT	0.0524908
MEL	SP124367	6	TR	0.039041
MEL	SP124367	7	TR	0.04165
MEL	SP124367	8	NT	0.0465586
MEL	SP124367	9	NT	0.0503925
MEL	SP124367	8	TR	0.0371626
MEL	SP124367	7	NT	0.0443397
MEL	SP124367	2	TR	0.0549449
MEL	SP124367	9	TR	0.0347951
MEL	SP124367	10	NT	0.0468532
MEL	SP124367	1	TR	0.0626335
MEL	SP124367	10	TR	0.0370902
MEL	SP124369	9	TR	0.0387157
MEL	SP124369	10	TR	0.0414001
MEL	SP124369	7	NT	0.0479358
MEL	SP124369	8	NT	0.0418145
MEL	SP124369	9	NT	0.0455195
MEL	SP124369	6	NT	0.0474035
MEL	SP124369	10	NT	0.0500404
MEL	SP124369	1	TR	0.0596998
MEL	SP124369	8	TR	0.0367025
MEL	SP124369	5	NT	0.0493578
MEL	SP124369	1	NT	0.0625304
MEL	SP124369	2	NT	0.0596407
MEL	SP124369	3	NT	0.0597527
MEL	SP124369	4	NT	0.0560588
MEL	SP124369	3	TR	0.0594427
MEL	SP124369	4	TR	0.0565023
MEL	SP124369	5	TR	0.0503325
MEL	SP124369	2	TR	0.0571589
MEL	SP124369	7	TR	0.0400734
MEL	SP124369	6	TR	0.039918
MEL	SP124372	2	NT	0.0588381
MEL	SP124372	3	NT	0.055277
MEL	SP124372	1	NT	0.0609711
MEL	SP124372	4	TR	0.0574038
MEL	SP124372	5	TR	0.0486717
MEL	SP124372	4	NT	0.060735
MEL	SP124372	3	TR	0.0594024
MEL	SP124372	5	NT	0.0558349
MEL	SP124372	6	NT	0.0476502
MEL	SP124372	6	TR	0.0385063
MEL	SP124372	7	TR	0.0366206
MEL	SP124372	8	NT	0.0464012
MEL	SP124372	9	NT	0.0499953
MEL	SP124372	8	TR	0.0429521
MEL	SP124372	7	NT	0.04848
MEL	SP124372	2	TR	0.0562043
MEL	SP124372	10	NT	0.0475977
MEL	SP124372	1	TR	0.0605263
MEL	SP124372	9	TR	0.036579
MEL	SP124372	10	TR	0.0313529
MEL	SP124376	10	TR	0.0427825
MEL	SP124376	9	TR	0.0410638
MEL	SP124376	8	NT	0.0436272
MEL	SP124376	7	NT	0.0380059
MEL	SP124376	7	TR	0.0411815
MEL	SP124376	5	NT	0.0548065
MEL	SP124376	6	NT	0.0456507
MEL	SP124376	10	NT	0.0463088
MEL	SP124376	1	TR	0.0627401
MEL	SP124376	8	TR	0.0347335
MEL	SP124376	9	NT	0.050908
MEL	SP124376	1	NT	0.0644211
MEL	SP124376	2	NT	0.0552195
MEL	SP124376	3	NT	0.0568768
MEL	SP124376	4	NT	0.0605172
MEL	SP124376	3	TR	0.0505765
MEL	SP124376	4	TR	0.0523684
MEL	SP124376	5	TR	0.0512499
MEL	SP124376	2	TR	0.0606265
MEL	SP124376	6	TR	0.0463355
MEL	SP124377	2	NT	0.0585935
MEL	SP124377	3	NT	0.06099
MEL	SP124377	4	NT	0.0538585
MEL	SP124377	4	TR	0.0537469
MEL	SP124377	5	TR	0.050844
MEL	SP124377	6	TR	0.0363067
MEL	SP124377	1	NT	0.0596651
MEL	SP124377	5	NT	0.056372
MEL	SP124377	6	NT	0.052886
MEL	SP124377	7	NT	0.0494057
MEL	SP124377	7	TR	0.0463568
MEL	SP124377	3	TR	0.0566094
MEL	SP124377	9	NT	0.0478427
MEL	SP124377	10	NT	0.0455366
MEL	SP124377	8	TR	0.0462083
MEL	SP124377	8	NT	0.0454743
MEL	SP124377	9	TR	0.0324343
MEL	SP124377	1	TR	0.0537921
MEL	SP124377	2	TR	0.055804
MEL	SP124377	10	TR	0.037273
MEL	SP124380	10	TR	0.0382603
MEL	SP124380	8	NT	0.0457472
MEL	SP124380	5	NT	0.050351
MEL	SP124380	7	NT	0.0470967
MEL	SP124380	8	TR	0.036134
MEL	SP124380	9	NT	0.0483002
MEL	SP124380	6	NT	0.050396
MEL	SP124380	10	NT	0.0457451
MEL	SP124380	1	TR	0.064021
MEL	SP124380	9	TR	0.0338851
MEL	SP124380	4	NT	0.0570847
MEL	SP124380	1	NT	0.0603699
MEL	SP124380	2	NT	0.0538378
MEL	SP124380	3	NT	0.0574965
MEL	SP124380	2	TR	0.0677079
MEL	SP124380	3	TR	0.0572728
MEL	SP124380	4	TR	0.0540103
MEL	SP124380	5	TR	0.0499754
MEL	SP124380	6	TR	0.0393016
MEL	SP124380	7	TR	0.0430065
MEL	SP124382	3	NT	0.0585868
MEL	SP124382	4	NT	0.0558571
MEL	SP124382	1	NT	0.0597268
MEL	SP124382	2	NT	0.0617327
MEL	SP124382	5	TR	0.048396
MEL	SP124382	6	TR	0.0390839
MEL	SP124382	5	NT	0.0543886
MEL	SP124382	4	TR	0.0531169
MEL	SP124382	6	NT	0.0495263
MEL	SP124382	7	NT	0.0495015
MEL	SP124382	7	TR	0.0371147
MEL	SP124382	8	TR	0.0363497
MEL	SP124382	9	NT	0.0486101
MEL	SP124382	10	NT	0.0491601
MEL	SP124382	9	TR	0.037617
MEL	SP124382	8	NT	0.0491014
MEL	SP124382	3	TR	0.0576739
MEL	SP124382	10	TR	0.0349085
MEL	SP124382	1	TR	0.0611242
MEL	SP124382	2	TR	0.0584237
MEL	SP124384	10	TR	0.0359914
MEL	SP124384	6	NT	0.0491175
MEL	SP124384	7	NT	0.053251
MEL	SP124384	8	NT	0.051277
MEL	SP124384	9	NT	0.0465584
MEL	SP124384	10	NT	0.0485935
MEL	SP124384	1	NT	0.0622985
MEL	SP124384	1	TR	0.0576669
MEL	SP124384	2	TR	0.0562914
MEL	SP124384	9	TR	0.0354422
MEL	SP124384	5	NT	0.05855
MEL	SP124384	2	NT	0.0562598
MEL	SP124384	3	NT	0.0552754
MEL	SP124384	4	NT	0.0566933
MEL	SP124384	3	TR	0.0540597
MEL	SP124384	4	TR	0.0541989
MEL	SP124384	5	TR	0.0484206
MEL	SP124384	6	TR	0.0402865
MEL	SP124384	7	TR	0.0390366
MEL	SP124384	8	TR	0.0407312
MEL	SP124386	3	NT	0.0549028
MEL	SP124386	4	NT	0.058597
MEL	SP124386	1	NT	0.0628945
MEL	SP124386	2	NT	0.0657101
MEL	SP124386	5	TR	0.0517659
MEL	SP124386	6	TR	0.0391826
MEL	SP124386	5	NT	0.0520306
MEL	SP124386	4	TR	0.055828
MEL	SP124386	6	NT	0.0464488
MEL	SP124386	7	NT	0.0409406
MEL	SP124386	7	TR	0.0427808
MEL	SP124386	8	TR	0.041216
MEL	SP124386	9	NT	0.0428139
MEL	SP124386	10	NT	0.0432416
MEL	SP124386	9	TR	0.0391781
MEL	SP124386	8	NT	0.0437248
MEL	SP124386	3	TR	0.0576159
MEL	SP124386	1	TR	0.0600239
MEL	SP124386	2	TR	0.0583646
MEL	SP124386	10	TR	0.0427393
MEL	SP124389	9	TR	0.0393638
MEL	SP124389	10	TR	0.0351234
MEL	SP124389	8	NT	0.0490148
MEL	SP124389	5	NT	0.0515877
MEL	SP124389	7	NT	0.0478953
MEL	SP124389	7	TR	0.0394533
MEL	SP124389	8	TR	0.0337167
MEL	SP124389	6	NT	0.0448236
MEL	SP124389	10	NT	0.0480826
MEL	SP124389	1	TR	0.0702823
MEL	SP124389	2	TR	0.0623525
MEL	SP124389	9	NT	0.0476886
MEL	SP124389	1	NT	0.0550986
MEL	SP124389	2	NT	0.0601128
MEL	SP124389	3	NT	0.0598056
MEL	SP124389	4	NT	0.0550109
MEL	SP124389	3	TR	0.059327
MEL	SP124389	4	TR	0.051556
MEL	SP124389	5	TR	0.0511748
MEL	SP124389	6	TR	0.0385298
MEL	SP124394	3	NT	0.0568096
MEL	SP124394	4	NT	0.0562333
MEL	SP124394	5	NT	0.0531868
MEL	SP124394	2	NT	0.0647366
MEL	SP124394	5	TR	0.0453997
MEL	SP124394	6	TR	0.0425434
MEL	SP124394	7	TR	0.0381845
MEL	SP124394	8	TR	0.0409068
MEL	SP124394	6	NT	0.0498596
MEL	SP124394	7	NT	0.0487087
MEL	SP124394	8	NT	0.0495354
MEL	SP124394	9	NT	0.0454581
MEL	SP124394	4	TR	0.0536501
MEL	SP124394	1	NT	0.064808
MEL	SP124394	1	TR	0.0625428
MEL	SP124394	9	TR	0.0346794
MEL	SP124394	10	TR	0.0311178
MEL	SP124394	10	NT	0.0447094
MEL	SP124394	2	TR	0.0544914
MEL	SP124394	3	TR	0.0624383
MEL	SP124396	6	NT	0.0451063
MEL	SP124396	9	NT	0.052704
MEL	SP124396	10	NT	0.0498668
MEL	SP124396	7	NT	0.0455634
MEL	SP124396	8	NT	0.0534335
MEL	SP124396	9	TR	0.0364419
MEL	SP124396	10	TR	0.0356883
MEL	SP124396	1	NT	0.0558465
MEL	SP124396	1	TR	0.0572139
MEL	SP124396	2	TR	0.0537135
MEL	SP124396	3	TR	0.0579361
MEL	SP124396	5	NT	0.0546328
MEL	SP124396	2	NT	0.0587584
MEL	SP124396	3	NT	0.0530519
MEL	SP124396	4	NT	0.0589541
MEL	SP124396	7	TR	0.0453463
MEL	SP124396	4	TR	0.0599944
MEL	SP124396	5	TR	0.0481594
MEL	SP124396	6	TR	0.0419194
MEL	SP124396	8	TR	0.035669
MEL	SP124399	2	NT	0.0637091
MEL	SP124399	4	NT	0.0596007
MEL	SP124399	5	NT	0.0531211
MEL	SP124399	6	NT	0.047923
MEL	SP124399	3	NT	0.0584547
MEL	SP124399	6	TR	0.0392874
MEL	SP124399	7	TR	0.0404644
MEL	SP124399	8	TR	0.0375884
MEL	SP124399	5	TR	0.0502064
MEL	SP124399	7	NT	0.0476386
MEL	SP124399	8	NT	0.0460529
MEL	SP124399	9	NT	0.0416295
MEL	SP124399	9	TR	0.0359829
MEL	SP124399	1	NT	0.0601818
MEL	SP124399	1	TR	0.064961
MEL	SP124399	10	TR	0.0384091
MEL	SP124399	3	TR	0.056066
MEL	SP124399	10	NT	0.0449603
MEL	SP124399	2	TR	0.059779
MEL	SP124399	4	TR	0.0539839
MEL	SP124401	7	NT	0.0481617
MEL	SP124401	9	NT	0.0497322
MEL	SP124401	1	TR	0.0597926
MEL	SP124401	8	NT	0.0469028
MEL	SP124401	1	NT	0.0626867
MEL	SP124401	10	NT	0.0487574
MEL	SP124401	10	TR	0.0385565
MEL	SP124401	2	NT	0.0597757
MEL	SP124401	2	TR	0.0566212
MEL	SP124401	3	TR	0.0592835
MEL	SP124401	4	TR	0.0575634
MEL	SP124401	6	NT	0.0469633
MEL	SP124401	3	NT	0.0573809
MEL	SP124401	4	NT	0.0564732
MEL	SP124401	5	NT	0.0522968
MEL	SP124401	8	TR	0.0361342
MEL	SP124401	5	TR	0.0481502
MEL	SP124401	6	TR	0.0397178
MEL	SP124401	7	TR	0.0395216
MEL	SP124401	9	TR	0.0355285
MEL	SP124406	2	NT	0.064692
MEL	SP124406	4	NT	0.0597434
MEL	SP124406	5	NT	0.0552236
MEL	SP124406	6	NT	0.0498558
MEL	SP124406	3	NT	0.0613394
MEL	SP124406	6	TR	0.0404974
MEL	SP124406	7	TR	0.0398108
MEL	SP124406	8	TR	0.0364639
MEL	SP124406	5	TR	0.0502982
MEL	SP124406	7	NT	0.0450435
MEL	SP124406	8	NT	0.0418275
MEL	SP124406	9	NT	0.0469432
MEL	SP124406	9	TR	0.0303834
MEL	SP124406	1	NT	0.0597999
MEL	SP124406	1	TR	0.0626584
MEL	SP124406	10	TR	0.0395575
MEL	SP124406	3	TR	0.0582188
MEL	SP124406	10	NT	0.0487828
MEL	SP124406	2	TR	0.0574068
MEL	SP124406	4	TR	0.0514536
MEL	SP124409	10	TR	0.0340112
MEL	SP124409	8	NT	0.0455983
MEL	SP124409	10	NT	0.0404124
MEL	SP124409	7	NT	0.0489419
MEL	SP124409	1	NT	0.0630996
MEL	SP124409	9	NT	0.0452162
MEL	SP124409	9	TR	0.0351574
MEL	SP124409	6	NT	0.0473897
MEL	SP124409	1	TR	0.0603148
MEL	SP124409	2	TR	0.0606378
MEL	SP124409	3	TR	0.0617882
MEL	SP124409	4	TR	0.055737
MEL	SP124409	2	NT	0.0628898
MEL	SP124409	3	NT	0.0588085
MEL	SP124409	4	NT	0.0575211
MEL	SP124409	5	NT	0.0532167
MEL	SP124409	8	TR	0.0389186
MEL	SP124409	5	TR	0.0483552
MEL	SP124409	6	TR	0.042471
MEL	SP124409	7	TR	0.0395146
MEL	SP124412	3	NT	0.0597457
MEL	SP124412	4	NT	0.057375
MEL	SP124412	5	NT	0.052131
MEL	SP124412	6	NT	0.0481473
MEL	SP124412	2	NT	0.0708268
MEL	SP124412	6	TR	0.0361227
MEL	SP124412	7	TR	0.0339157
MEL	SP124412	8	TR	0.0398411
MEL	SP124412	9	TR	0.0313275
MEL	SP124412	7	NT	0.054267
MEL	SP124412	8	NT	0.0432994
MEL	SP124412	9	NT	0.0418571
MEL	SP124412	10	NT	0.0401415
MEL	SP124412	5	TR	0.0493168
MEL	SP124412	1	NT	0.061449
MEL	SP124412	2	TR	0.0620867
MEL	SP124412	3	TR	0.0615948
MEL	SP124412	10	TR	0.0362177
MEL	SP124412	1	TR	0.0636833
MEL	SP124412	4	TR	0.0566537
MEL	SP124415	6	NT	0.0479015
MEL	SP124415	7	NT	0.049181
MEL	SP124415	9	NT	0.0453981
MEL	SP124415	10	NT	0.0471235
MEL	SP124415	1	TR	0.0594296
MEL	SP124415	8	NT	0.0487955
MEL	SP124415	10	TR	0.0342196
MEL	SP124415	9	TR	0.0357382
MEL	SP124415	1	NT	0.0630457
MEL	SP124415	2	NT	0.0621717
MEL	SP124415	2	TR	0.0596962
MEL	SP124415	3	TR	0.0572963
MEL	SP124415	5	NT	0.0548282
MEL	SP124415	4	TR	0.0538496
MEL	SP124415	3	NT	0.0570017
MEL	SP124415	4	NT	0.0577231
MEL	SP124415	7	TR	0.0377112
MEL	SP124415	8	TR	0.0382
MEL	SP124415	5	TR	0.0499037
MEL	SP124415	6	TR	0.0407856
MEL	SP124418	3	NT	0.0571242
MEL	SP124418	4	NT	0.0568097
MEL	SP124418	5	NT	0.0481314
MEL	SP124418	6	NT	0.0479237
MEL	SP124418	7	NT	0.0413921
MEL	SP124418	8	NT	0.0441365
MEL	SP124418	7	TR	0.0419045
MEL	SP124418	8	TR	0.0381309
MEL	SP124418	9	TR	0.03759
MEL	SP124418	6	TR	0.0418497
MEL	SP124418	2	NT	0.0650264
MEL	SP124418	9	NT	0.0481489
MEL	SP124418	10	NT	0.0458188
MEL	SP124418	10	TR	0.0397879
MEL	SP124418	1	TR	0.0638819
MEL	SP124418	2	TR	0.0611474
MEL	SP124418	3	TR	0.0537316
MEL	SP124418	4	TR	0.0533461
MEL	SP124418	5	TR	0.0500772
MEL	SP124418	1	NT	0.064041
MEL	SP124420	9	NT	0.0405757
MEL	SP124420	10	NT	0.0438458
MEL	SP124420	1	NT	0.0667012
MEL	SP124420	8	NT	0.0493093
MEL	SP124420	3	TR	0.0590871
MEL	SP124420	2	NT	0.0631058
MEL	SP124420	1	TR	0.0595288
MEL	SP124420	2	TR	0.0594125
MEL	SP124420	3	NT	0.0589939
MEL	SP124420	4	NT	0.0534999
MEL	SP124420	4	TR	0.0495553
MEL	SP124420	5	TR	0.0464027
MEL	SP124420	7	NT	0.0532358
MEL	SP124420	6	TR	0.0436637
MEL	SP124420	5	NT	0.0515249
MEL	SP124420	6	NT	0.0451744
MEL	SP124420	9	TR	0.033838
MEL	SP124420	10	TR	0.040478
MEL	SP124420	7	TR	0.0397793
MEL	SP124420	8	TR	0.042288
MEL	SP124423	3	NT	0.0628136
MEL	SP124423	4	NT	0.0590802
MEL	SP124423	5	NT	0.0571113
MEL	SP124423	6	NT	0.0501129
MEL	SP124423	7	NT	0.0518217
MEL	SP124423	8	NT	0.0462262
MEL	SP124423	7	TR	0.0338482
MEL	SP124423	8	TR	0.0337893
MEL	SP124423	9	TR	0.0402993
MEL	SP124423	6	TR	0.0459188
MEL	SP124423	2	NT	0.0653958
MEL	SP124423	9	NT	0.0387018
MEL	SP124423	10	NT	0.0447808
MEL	SP124423	10	TR	0.0332984
MEL	SP124423	1	TR	0.0520952
MEL	SP124423	2	TR	0.0651435
MEL	SP124423	3	TR	0.0561342
MEL	SP124423	4	TR	0.0531688
MEL	SP124423	5	TR	0.0500677
MEL	SP124423	1	NT	0.0601922
MEL	SP124425	8	NT	0.0432603
MEL	SP124425	9	NT	0.0405465
MEL	SP124425	1	NT	0.0636114
MEL	SP124425	7	NT	0.0480098
MEL	SP124425	2	TR	0.0604882
MEL	SP124425	2	NT	0.0618545
MEL	SP124425	10	NT	0.0487606
MEL	SP124425	1	TR	0.0616087
MEL	SP124425	10	TR	0.03521
MEL	SP124425	3	NT	0.0667012
MEL	SP124425	3	TR	0.0539727
MEL	SP124425	4	TR	0.0558014
MEL	SP124425	5	TR	0.0535084
MEL	SP124425	9	TR	0.0335309
MEL	SP124425	4	NT	0.0533318
MEL	SP124425	5	NT	0.0518326
MEL	SP124425	6	NT	0.0486273
MEL	SP124425	6	TR	0.0412984
MEL	SP124425	7	TR	0.0392236
MEL	SP124425	8	TR	0.0388216
MEL	SP124428	4	NT	0.0605741
MEL	SP124428	8	NT	0.0502401
MEL	SP124428	5	NT	0.0537708
MEL	SP124428	6	NT	0.049701
MEL	SP124428	7	NT	0.0486868
MEL	SP124428	3	NT	0.0562318
MEL	SP124428	7	TR	0.0402473
MEL	SP124428	8	TR	0.0363563
MEL	SP124428	9	TR	0.0379261
MEL	SP124428	10	TR	0.0326373
MEL	SP124428	6	TR	0.0419942
MEL	SP124428	9	NT	0.0459677
MEL	SP124428	10	NT	0.0421311
MEL	SP124428	1	TR	0.0607421
MEL	SP124428	5	TR	0.0476148
MEL	SP124428	2	NT	0.0575628
MEL	SP124428	3	TR	0.0606581
MEL	SP124428	4	TR	0.0564648
MEL	SP124428	2	TR	0.0578808
MEL	SP124428	1	NT	0.0626121
MEL	SP124431	1	NT	0.0657704
MEL	SP124431	8	NT	0.0451641
MEL	SP124431	9	NT	0.0468648
MEL	SP124431	10	NT	0.0457637
MEL	SP124431	2	TR	0.0591387
MEL	SP124431	3	TR	0.0554901
MEL	SP124431	2	NT	0.0648904
MEL	SP124431	1	TR	0.0582633
MEL	SP124431	7	NT	0.0468841
MEL	SP124431	3	NT	0.063922
MEL	SP124431	4	NT	0.0552322
MEL	SP124431	4	TR	0.0510671
MEL	SP124431	5	TR	0.046467
MEL	SP124431	10	TR	0.0369523
MEL	SP124431	6	TR	0.0422529
MEL	SP124431	5	NT	0.0555847
MEL	SP124431	6	NT	0.0545195
MEL	SP124431	9	TR	0.0322797
MEL	SP124431	7	TR	0.0356185
MEL	SP124431	8	TR	0.0378744
MEL	SP124434	5	NT	0.0524171
MEL	SP124434	4	NT	0.0537253
MEL	SP124434	9	NT	0.0487785
MEL	SP124434	6	NT	0.0467899
MEL	SP124434	7	NT	0.0454292
MEL	SP124434	8	NT	0.0467823
MEL	SP124434	7	TR	0.040013
MEL	SP124434	8	TR	0.0377335
MEL	SP124434	9	TR	0.0366101
MEL	SP124434	10	TR	0.0378494
MEL	SP124434	6	TR	0.0416931
MEL	SP124434	3	NT	0.0631931
MEL	SP124434	10	NT	0.046559
MEL	SP124434	1	TR	0.0683108
MEL	SP124434	5	TR	0.0471631
MEL	SP124434	2	TR	0.0576454
MEL	SP124434	3	TR	0.0606697
MEL	SP124434	4	TR	0.0519329
MEL	SP124434	2	NT	0.0557679
MEL	SP124434	1	NT	0.0609367
MEL	SP124436	1	NT	0.0658222
MEL	SP124436	10	NT	0.0456908
MEL	SP124436	1	TR	0.0638669
MEL	SP124436	2	NT	0.0645185
MEL	SP124436	9	NT	0.047086
MEL	SP124436	4	TR	0.0538347
MEL	SP124436	3	NT	0.0575263
MEL	SP124436	2	TR	0.0604177
MEL	SP124436	3	TR	0.0576626
MEL	SP124436	4	NT	0.058351
MEL	SP124436	5	NT	0.0523248
MEL	SP124436	5	TR	0.0491888
MEL	SP124436	6	TR	0.0415706
MEL	SP124436	8	NT	0.0458198
MEL	SP124436	7	TR	0.0379179
MEL	SP124436	6	NT	0.0450533
MEL	SP124436	7	NT	0.0455977
MEL	SP124436	10	TR	0.0339356
MEL	SP124436	8	TR	0.0384867
MEL	SP124436	9	TR	0.035328
MEL	SP124439	5	NT	0.0513434
MEL	SP124439	4	NT	0.0563852
MEL	SP124439	9	NT	0.0467909
MEL	SP124439	6	NT	0.0505806
MEL	SP124439	7	NT	0.0457073
MEL	SP124439	8	NT	0.0524463
MEL	SP124439	7	TR	0.0366768
MEL	SP124439	8	TR	0.039143
MEL	SP124439	9	TR	0.0352747
MEL	SP124439	10	TR	0.0338753
MEL	SP124439	6	TR	0.0416088
MEL	SP124439	3	NT	0.0614823
MEL	SP124439	10	NT	0.0493853
MEL	SP124439	1	TR	0.0605815
MEL	SP124439	5	TR	0.0472175
MEL	SP124439	2	TR	0.0612014
MEL	SP124439	3	TR	0.0587494
MEL	SP124439	4	TR	0.0541366
MEL	SP124439	1	NT	0.0605451
MEL	SP124439	2	NT	0.0568683
MEL	SP124444	1	NT	0.0508517
MEL	SP124444	8	NT	0.0529475
MEL	SP124444	9	NT	0.0472062
MEL	SP124444	2	NT	0.0746243
MEL	SP124444	7	NT	0.0435176
MEL	SP124444	2	TR	0.0569137
MEL	SP124444	3	NT	0.074892
MEL	SP124444	10	NT	0.0484693
MEL	SP124444	1	TR	0.0615295
MEL	SP124444	10	TR	0.0309409
MEL	SP124444	6	TR	0.0304353
MEL	SP124444	3	TR	0.0609227
MEL	SP124444	4	TR	0.0488113
MEL	SP124444	5	TR	0.0470431
MEL	SP124444	9	TR	0.0316176
MEL	SP124444	4	NT	0.0464828
MEL	SP124444	5	NT	0.0498005
MEL	SP124444	6	NT	0.0667402
MEL	SP124444	7	TR	0.0392551
MEL	SP124444	8	TR	0.0369987
MEL	SP124447	5	NT	0.0529612
MEL	SP124447	6	NT	0.0494963
MEL	SP124447	9	NT	0.0472357
MEL	SP124447	8	TR	0.0362081
MEL	SP124447	7	NT	0.0466271
MEL	SP124447	8	NT	0.0497022
MEL	SP124447	4	NT	0.0545032
MEL	SP124447	3	TR	0.0557055
MEL	SP124447	9	TR	0.0371926
MEL	SP124447	10	TR	0.0373706
MEL	SP124447	2	TR	0.0560054
MEL	SP124447	7	TR	0.0391948
MEL	SP124447	10	NT	0.045864
MEL	SP124447	1	TR	0.0648765
MEL	SP124447	5	TR	0.0499982
MEL	SP124447	6	TR	0.0414088
MEL	SP124447	2	NT	0.0605701
MEL	SP124447	3	NT	0.0610192
MEL	SP124447	1	NT	0.0628359
MEL	SP124447	4	TR	0.0512247
MEL	SP124449	1	NT	0.0621584
MEL	SP124449	2	NT	0.0604265
MEL	SP124449	10	NT	0.0450768
MEL	SP124449	1	TR	0.0596265
MEL	SP124449	2	TR	0.0597739
MEL	SP124449	3	TR	0.0557691
MEL	SP124449	4	TR	0.0528049
MEL	SP124449	3	NT	0.058399
MEL	SP124449	4	NT	0.0620313
MEL	SP124449	8	NT	0.045577
MEL	SP124449	9	NT	0.0431377
MEL	SP124449	5	NT	0.0534773
MEL	SP124449	5	TR	0.0485712
MEL	SP124449	6	TR	0.0437907
MEL	SP124449	7	TR	0.0388871
MEL	SP124449	6	NT	0.0472631
MEL	SP124449	7	NT	0.0476147
MEL	SP124449	10	TR	0.0384443
MEL	SP124449	8	TR	0.0391293
MEL	SP124449	9	TR	0.0380412
MEL	SP124452	6	NT	0.0492076
MEL	SP124452	10	NT	0.0448709
MEL	SP124452	9	NT	0.0458384
MEL	SP124452	8	TR	0.0365229
MEL	SP124452	7	NT	0.0499023
MEL	SP124452	8	NT	0.0422045
MEL	SP124452	7	TR	0.0356705
MEL	SP124452	3	TR	0.0631159
MEL	SP124452	9	TR	0.0362336
MEL	SP124452	10	TR	0.0351601
MEL	SP124452	2	TR	0.0594752
MEL	SP124452	3	NT	0.0564569
MEL	SP124452	4	NT	0.0589064
MEL	SP124452	1	TR	0.0629959
MEL	SP124452	5	TR	0.0545969
MEL	SP124452	6	TR	0.0400016
MEL	SP124452	1	NT	0.0616564
MEL	SP124452	5	NT	0.0551417
MEL	SP124452	4	TR	0.052469
MEL	SP124452	2	NT	0.0595732
MEL	SP124454	1	NT	0.06222
MEL	SP124454	2	NT	0.0645364
MEL	SP124454	3	NT	0.0599218
MEL	SP124454	1	TR	0.0574314
MEL	SP124454	2	TR	0.0633549
MEL	SP124454	3	TR	0.0559199
MEL	SP124454	5	TR	0.0560367
MEL	SP124454	4	NT	0.0534686
MEL	SP124454	5	NT	0.050154
MEL	SP124454	4	TR	0.0562964
MEL	SP124454	10	NT	0.0489678
MEL	SP124454	6	NT	0.0515919
MEL	SP124454	6	TR	0.0390668
MEL	SP124454	7	TR	0.0379406
MEL	SP124454	8	TR	0.039241
MEL	SP124454	7	NT	0.0468189
MEL	SP124454	8	NT	0.0475275
MEL	SP124454	9	NT	0.0440048
MEL	SP124454	9	TR	0.0264779
MEL	SP124454	10	TR	0.0390227
MEL	SP124456	6	NT	0.0433088
MEL	SP124456	10	NT	0.0495337
MEL	SP124456	9	NT	0.0539176
MEL	SP124456	8	TR	0.0348094
MEL	SP124456	7	NT	0.0502476
MEL	SP124456	8	NT	0.0438613
MEL	SP124456	2	TR	0.069196
MEL	SP124456	3	TR	0.0631684
MEL	SP124456	9	TR	0.0391551
MEL	SP124456	10	TR	0.0331797
MEL	SP124456	6	TR	0.0402598
MEL	SP124456	7	TR	0.0413747
MEL	SP124456	4	NT	0.0536097
MEL	SP124456	1	TR	0.0696862
MEL	SP124456	5	TR	0.0456233
MEL	SP124456	1	NT	0.0559258
MEL	SP124456	2	NT	0.0519743
MEL	SP124456	5	NT	0.0540219
MEL	SP124456	4	TR	0.0559542
MEL	SP124456	3	NT	0.0511924
MEL	SP124458	1	NT	0.06108
MEL	SP124458	2	NT	0.0600961
MEL	SP124458	3	NT	0.0583187
MEL	SP124458	10	NT	0.046047
MEL	SP124458	1	TR	0.0656808
MEL	SP124458	2	TR	0.0570192
MEL	SP124458	4	TR	0.0520482
MEL	SP124458	4	NT	0.0547644
MEL	SP124458	5	NT	0.0542793
MEL	SP124458	3	TR	0.05545
MEL	SP124458	9	NT	0.0479225
MEL	SP124458	8	TR	0.0385108
MEL	SP124458	5	TR	0.0506955
MEL	SP124458	6	TR	0.0419692
MEL	SP124458	7	TR	0.0377292
MEL	SP124458	6	NT	0.050492
MEL	SP124458	7	NT	0.0460031
MEL	SP124458	8	NT	0.0503704
MEL	SP124458	9	TR	0.0364293
MEL	SP124458	10	TR	0.0350942
MEL	SP124460	6	NT	0.0460449
MEL	SP124460	10	NT	0.0431804
MEL	SP124460	7	NT	0.0485859
MEL	SP124460	8	TR	0.0383716
MEL	SP124460	9	TR	0.0418431
MEL	SP124460	8	NT	0.0476707
MEL	SP124460	9	NT	0.0493143
MEL	SP124460	3	TR	0.0604076
MEL	SP124460	4	TR	0.0544052
MEL	SP124460	10	TR	0.036195
MEL	SP124460	2	TR	0.0569907
MEL	SP124460	7	TR	0.0391209
MEL	SP124460	3	NT	0.0528641
MEL	SP124460	1	TR	0.0626298
MEL	SP124460	5	NT	0.0486901
MEL	SP124460	6	TR	0.0426312
MEL	SP124460	1	NT	0.0634235
MEL	SP124460	4	NT	0.0572232
MEL	SP124460	5	TR	0.0510218
MEL	SP124460	2	NT	0.059386
MEL	SP124462	2	NT	0.0649833
MEL	SP124462	3	NT	0.0547882
MEL	SP124462	1	NT	0.0641314
MEL	SP124462	10	NT	0.0427397
MEL	SP124462	1	TR	0.0616572
MEL	SP124462	2	TR	0.0606613
MEL	SP124462	3	TR	0.0616728
MEL	SP124462	4	TR	0.0524583
MEL	SP124462	5	TR	0.0497132
MEL	SP124462	4	NT	0.055314
MEL	SP124462	8	NT	0.0511441
MEL	SP124462	9	NT	0.0488435
MEL	SP124462	5	NT	0.0514956
MEL	SP124462	6	NT	0.0477911
MEL	SP124462	6	TR	0.0399326
MEL	SP124462	7	TR	0.0391608
MEL	SP124462	8	TR	0.0358465
MEL	SP124462	7	NT	0.048704
MEL	SP124462	10	TR	0.0325669
MEL	SP124462	9	TR	0.0363955
MEL	SP128037	7	NT	0.047916
MEL	SP128037	1	TR	0.059654
MEL	SP128037	8	NT	0.0463297
MEL	SP128037	10	NT	0.046615
MEL	SP128037	9	TR	0.0352317
MEL	SP128037	2	TR	0.0580693
MEL	SP128037	9	NT	0.0467344
MEL	SP128037	8	TR	0.0379297
MEL	SP128037	4	TR	0.0568753
MEL	SP128037	10	TR	0.0374209
MEL	SP128037	6	NT	0.0485557
MEL	SP128037	3	TR	0.0560247
MEL	SP128037	4	NT	0.0555393
MEL	SP128037	5	NT	0.0521019
MEL	SP128037	5	TR	0.0484314
MEL	SP128037	6	TR	0.041994
MEL	SP128037	7	TR	0.04095
MEL	SP128037	1	NT	0.0627754
MEL	SP128037	2	NT	0.0610063
MEL	SP128037	3	NT	0.0598454
MEL	SP128069	3	NT	0.0707173
MEL	SP128069	4	NT	0.0484061
MEL	SP128069	1	NT	0.0741576
MEL	SP128069	2	NT	0.0609953
MEL	SP128069	3	TR	0.045831
MEL	SP128069	4	TR	0.049255
MEL	SP128069	5	NT	0.0497455
MEL	SP128069	2	TR	0.0677002
MEL	SP128069	7	TR	0.0513507
MEL	SP128069	6	NT	0.04423
MEL	SP128069	5	TR	0.0435344
MEL	SP128069	6	TR	0.0430926
MEL	SP128069	7	NT	0.0443094
MEL	SP128069	8	NT	0.0420333
MEL	SP128069	8	TR	0.0411076
MEL	SP128069	9	TR	0.0379909
MEL	SP128069	1	TR	0.0550267
MEL	SP128069	10	TR	0.0428339
MEL	SP128069	9	NT	0.0409859
MEL	SP128069	10	NT	0.0466965
MEL	SP128089	7	NT	0.0441708
MEL	SP128089	8	NT	0.044158
MEL	SP128089	9	NT	0.0572489
MEL	SP128089	10	NT	0.0502862
MEL	SP128089	1	TR	0.0659385
MEL	SP128089	2	TR	0.0602338
MEL	SP128089	6	TR	0.0411285
MEL	SP128089	3	TR	0.0536761
MEL	SP128089	4	TR	0.0519779
MEL	SP128089	10	TR	0.0335333
MEL	SP128089	6	NT	0.0376314
MEL	SP128089	7	TR	0.0429973
MEL	SP128089	8	TR	0.0303928
MEL	SP128089	9	TR	0.0339992
MEL	SP128089	5	TR	0.0570658
MEL	SP128089	1	NT	0.0642777
MEL	SP128089	2	NT	0.0632622
MEL	SP128089	3	NT	0.0616863
MEL	SP128089	4	NT	0.0496276
MEL	SP128089	5	NT	0.0567076
MEL	SP128094	3	NT	0.0613713
MEL	SP128094	4	NT	0.0586861
MEL	SP128094	1	NT	0.0583065
MEL	SP128094	2	NT	0.061422
MEL	SP128094	2	TR	0.0579673
MEL	SP128094	3	TR	0.0565255
MEL	SP128094	5	NT	0.0534612
MEL	SP128094	1	TR	0.0646754
MEL	SP128094	6	TR	0.0393862
MEL	SP128094	6	NT	0.0456998
MEL	SP128094	4	TR	0.0544669
MEL	SP128094	5	TR	0.0505211
MEL	SP128094	9	TR	0.0366948
MEL	SP128094	7	NT	0.0469571
MEL	SP128094	7	TR	0.0388407
MEL	SP128094	8	TR	0.0390727
MEL	SP128094	10	NT	0.0489345
MEL	SP128094	8	NT	0.0444328
MEL	SP128094	9	NT	0.0467591
MEL	SP128094	10	TR	0.0358191
MEL	SP128097	8	NT	0.0507099
MEL	SP128097	7	NT	0.0414824
MEL	SP128097	2	TR	0.0568405
MEL	SP128097	10	NT	0.0570196
MEL	SP128097	1	TR	0.0571543
MEL	SP128097	10	TR	0.0446411
MEL	SP128097	9	NT	0.0519353
MEL	SP128097	3	TR	0.0552631
MEL	SP128097	4	TR	0.0459498
MEL	SP128097	5	TR	0.054712
MEL	SP128097	6	NT	0.0357874
MEL	SP128097	7	TR	0.0322487
MEL	SP128097	8	TR	0.0422038
MEL	SP128097	9	TR	0.0352547
MEL	SP128097	5	NT	0.0529239
MEL	SP128097	6	TR	0.0406448
MEL	SP128097	1	NT	0.0681198
MEL	SP128097	2	NT	0.0597345
MEL	SP128097	3	NT	0.0503595
MEL	SP128097	4	NT	0.067015
MEL	SP128114	3	NT	0.0596201
MEL	SP128114	4	NT	0.0559174
MEL	SP128114	5	NT	0.0551644
MEL	SP128114	2	NT	0.0613847
MEL	SP128114	2	TR	0.0588244
MEL	SP128114	3	TR	0.0569854
MEL	SP128114	4	TR	0.0533593
MEL	SP128114	1	NT	0.0611888
MEL	SP128114	6	TR	0.0430421
MEL	SP128114	7	TR	0.0427205
MEL	SP128114	6	NT	0.0443733
MEL	SP128114	5	TR	0.0488464
MEL	SP128114	1	TR	0.0596059
MEL	SP128114	7	NT	0.0476116
MEL	SP128114	8	NT	0.0485195
MEL	SP128114	8	TR	0.0357657
MEL	SP128114	9	TR	0.0380425
MEL	SP128114	10	TR	0.0388539
MEL	SP128114	9	NT	0.0459022
MEL	SP128114	10	NT	0.0442718
MEL	SP128116	8	NT	0.0486349
MEL	SP128116	2	TR	0.066756
MEL	SP128116	9	NT	0.0398172
MEL	SP128116	10	NT	0.0384943
MEL	SP128116	1	TR	0.0596078
MEL	SP128116	10	TR	0.0352783
MEL	SP128116	3	TR	0.0588455
MEL	SP128116	7	TR	0.0400082
MEL	SP128116	4	TR	0.0529426
MEL	SP128116	5	TR	0.0534967
MEL	SP128116	7	NT	0.043899
MEL	SP128116	5	NT	0.0641308
MEL	SP128116	8	TR	0.0373429
MEL	SP128116	9	TR	0.0363498
MEL	SP128116	6	NT	0.0500188
MEL	SP128116	6	TR	0.0422339
MEL	SP128116	1	NT	0.0615638
MEL	SP128116	2	NT	0.0608988
MEL	SP128116	3	NT	0.0554919
MEL	SP128116	4	NT	0.0541889
MEL	SP128122	3	NT	0.058188
MEL	SP128122	4	NT	0.0605397
MEL	SP128122	5	NT	0.051661
MEL	SP128122	2	NT	0.0634471
MEL	SP128122	3	TR	0.0633229
MEL	SP128122	4	TR	0.0524227
MEL	SP128122	5	TR	0.0575193
MEL	SP128122	6	NT	0.0431705
MEL	SP128122	7	TR	0.0441544
MEL	SP128122	8	TR	0.035034
MEL	SP128122	7	NT	0.0436376
MEL	SP128122	6	TR	0.0371978
MEL	SP128122	1	NT	0.063157
MEL	SP128122	8	NT	0.0434311
MEL	SP128122	9	NT	0.0534782
MEL	SP128122	9	TR	0.0256847
MEL	SP128122	10	TR	0.0467258
MEL	SP128122	2	TR	0.05831
MEL	SP128122	10	NT	0.0441104
MEL	SP128122	1	TR	0.0548077
MEL	SP128129	9	NT	0.0492038
MEL	SP128129	8	NT	0.0517117
MEL	SP128129	3	TR	0.0546232
MEL	SP128129	10	NT	0.0463084
MEL	SP128129	1	TR	0.0414273
MEL	SP128129	2	TR	0.0692576
MEL	SP128129	7	NT	0.0409458
MEL	SP128129	7	TR	0.0316816
MEL	SP128129	4	TR	0.0523664
MEL	SP128129	5	TR	0.0520377
MEL	SP128129	6	TR	0.0409403
MEL	SP128129	6	NT	0.047944
MEL	SP128129	8	TR	0.0431515
MEL	SP128129	9	TR	0.0297673
MEL	SP128129	10	TR	0.0476003
MEL	SP128129	1	NT	0.0506924
MEL	SP128129	2	NT	0.0735765
MEL	SP128129	3	NT	0.0748094
MEL	SP128129	4	NT	0.052543
MEL	SP128129	5	NT	0.0494118
MEL	SP128133	3	NT	0.0630321
MEL	SP128133	4	NT	0.0540469
MEL	SP128133	5	NT	0.0515268
MEL	SP128133	2	NT	0.0551252
MEL	SP128133	10	NT	0.0418207
MEL	SP128133	1	TR	0.0589787
MEL	SP128133	2	TR	0.062611
MEL	SP128133	6	NT	0.0504238
MEL	SP128133	4	TR	0.0545793
MEL	SP128133	5	TR	0.0435084
MEL	SP128133	7	NT	0.0510669
MEL	SP128133	3	TR	0.0599124
MEL	SP128133	1	NT	0.0585462
MEL	SP128133	8	TR	0.0425922
MEL	SP128133	9	TR	0.0328745
MEL	SP128133	6	TR	0.041651
MEL	SP128133	7	TR	0.0395919
MEL	SP128133	9	NT	0.0470335
MEL	SP128133	10	TR	0.0351249
MEL	SP128133	8	NT	0.0559535
MEL	SP128137	9	NT	0.0449538
MEL	SP128137	8	NT	0.0476808
MEL	SP128137	3	TR	0.0592324
MEL	SP128137	10	NT	0.0497566
MEL	SP128137	1	TR	0.0601685
MEL	SP128137	2	TR	0.0584359
MEL	SP128137	4	NT	0.0597275
MEL	SP128137	5	NT	0.0507085
MEL	SP128137	6	NT	0.051686
MEL	SP128137	7	NT	0.0559223
MEL	SP128137	6	TR	0.0443191
MEL	SP128137	7	TR	0.0332306
MEL	SP128137	4	TR	0.0593515
MEL	SP128137	5	TR	0.0458346
MEL	SP128137	10	TR	0.0321988
MEL	SP128137	3	NT	0.0636269
MEL	SP128137	8	TR	0.0359087
MEL	SP128137	9	TR	0.0333699
MEL	SP128137	1	NT	0.0555941
MEL	SP128137	2	NT	0.0582936
MEL	SP128146	2	NT	0.0613088
MEL	SP128146	3	NT	0.0635586
MEL	SP128146	5	NT	0.0521857
MEL	SP128146	6	NT	0.0451872
MEL	SP128146	6	TR	0.0386612
MEL	SP128146	7	TR	0.0378588
MEL	SP128146	4	NT	0.0558161
MEL	SP128146	5	TR	0.0526316
MEL	SP128146	8	NT	0.0444276
MEL	SP128146	9	NT	0.0447635
MEL	SP128146	8	TR	0.0382169
MEL	SP128146	7	NT	0.0448879
MEL	SP128146	1	NT	0.0558428
MEL	SP128146	2	TR	0.06761
MEL	SP128146	3	TR	0.0609124
MEL	SP128146	4	TR	0.0572769
MEL	SP128146	9	TR	0.0356928
MEL	SP128146	10	TR	0.0356883
MEL	SP128146	10	NT	0.0461283
MEL	SP128146	1	TR	0.0613446
MEL	SP128150	3	TR	0.0545286
MEL	SP128150	4	TR	0.0515552
MEL	SP128150	7	TR	0.0399762
MEL	SP128150	8	TR	0.0371738
MEL	SP128150	1	TR	0.059085
MEL	SP128150	2	TR	0.0572279
MEL	SP128150	7	NT	0.0472165
MEL	SP128150	8	NT	0.0498402
MEL	SP128150	9	NT	0.0517056
MEL	SP128150	10	NT	0.0476401
MEL	SP128150	6	TR	0.0405993
MEL	SP128150	1	NT	0.0640229
MEL	SP128150	2	NT	0.0594001
MEL	SP128150	5	TR	0.0477392
MEL	SP128150	10	TR	0.0397401
MEL	SP128150	5	NT	0.0497276
MEL	SP128150	6	NT	0.050027
MEL	SP128150	9	TR	0.0405083
MEL	SP128150	3	NT	0.0565557
MEL	SP128150	4	NT	0.0557307
MEL	SP128159	7	NT	0.0496044
MEL	SP128159	3	NT	0.0581094
MEL	SP128159	5	NT	0.0528337
MEL	SP128159	6	NT	0.0477559
MEL	SP128159	7	TR	0.0376229
MEL	SP128159	8	TR	0.0377055
MEL	SP128159	4	NT	0.0546643
MEL	SP128159	6	TR	0.0404226
MEL	SP128159	9	NT	0.0444359
MEL	SP128159	10	NT	0.0433306
MEL	SP128159	9	TR	0.0411182
MEL	SP128159	8	NT	0.0466591
MEL	SP128159	1	NT	0.0612494
MEL	SP128159	2	NT	0.0572006
MEL	SP128159	4	TR	0.0550859
MEL	SP128159	5	TR	0.0507847
MEL	SP128159	10	TR	0.0382507
MEL	SP128159	2	TR	0.0602284
MEL	SP128159	3	TR	0.060772
MEL	SP128159	1	TR	0.0621658
MEL	SP128166	4	TR	0.0575854
MEL	SP128166	2	TR	0.0536174
MEL	SP128166	3	TR	0.0516564
MEL	SP128166	8	TR	0.0371871
MEL	SP128166	1	TR	0.0661287
MEL	SP128166	6	TR	0.0328409
MEL	SP128166	7	TR	0.0310319
MEL	SP128166	8	NT	0.0577294
MEL	SP128166	9	NT	0.0497896
MEL	SP128166	10	NT	0.0535307
MEL	SP128166	1	NT	0.0657518
MEL	SP128166	2	NT	0.0686997
MEL	SP128166	3	NT	0.0569626
MEL	SP128166	5	TR	0.0517524
MEL	SP128166	10	TR	0.03883
MEL	SP128166	6	NT	0.0475059
MEL	SP128166	7	NT	0.0373512
MEL	SP128166	9	TR	0.028256
MEL	SP128166	4	NT	0.0514617
MEL	SP128166	5	NT	0.062331
MEL	SP128172	7	NT	0.0450225
MEL	SP128172	3	NT	0.0609718
MEL	SP128172	5	NT	0.0481784
MEL	SP128172	6	NT	0.0457684
MEL	SP128172	6	TR	0.0379866
MEL	SP128172	7	TR	0.0345153
MEL	SP128172	4	NT	0.054411
MEL	SP128172	5	TR	0.0452805
MEL	SP128172	9	NT	0.050602
MEL	SP128172	10	NT	0.043373
MEL	SP128172	8	TR	0.0369263
MEL	SP128172	8	NT	0.048092
MEL	SP128172	1	NT	0.05794
MEL	SP128172	2	NT	0.0636981
MEL	SP128172	3	TR	0.0620626
MEL	SP128172	4	TR	0.0542909
MEL	SP128172	9	TR	0.0413326
MEL	SP128172	10	TR	0.0386437
MEL	SP128172	2	TR	0.0633409
MEL	SP128172	1	TR	0.0675636
MEL	SP128182	4	TR	0.0542985
MEL	SP128182	1	TR	0.0593977
MEL	SP128182	3	TR	0.0588133
MEL	SP128182	8	TR	0.0382581
MEL	SP128182	9	TR	0.0358401
MEL	SP128182	2	TR	0.0593771
MEL	SP128182	7	TR	0.0383356
MEL	SP128182	7	NT	0.0472288
MEL	SP128182	8	NT	0.0506632
MEL	SP128182	9	NT	0.0483767
MEL	SP128182	10	NT	0.0456757
MEL	SP128182	1	NT	0.0633776
MEL	SP128182	2	NT	0.061876
MEL	SP128182	5	TR	0.0487742
MEL	SP128182	6	TR	0.0364909
MEL	SP128182	5	NT	0.0544813
MEL	SP128182	6	NT	0.0462222
MEL	SP128182	3	NT	0.0562495
MEL	SP128182	10	TR	0.0379246
MEL	SP128182	4	NT	0.0583391
MEL	SP128191	7	NT	0.0521866
MEL	SP128191	3	NT	0.0612391
MEL	SP128191	4	NT	0.0602643
MEL	SP128191	6	NT	0.0395395
MEL	SP128191	4	TR	0.0558298
MEL	SP128191	5	TR	0.0559805
MEL	SP128191	6	TR	0.0399376
MEL	SP128191	5	NT	0.0616854
MEL	SP128191	8	TR	0.0374071
MEL	SP128191	9	TR	0.0432949
MEL	SP128191	8	NT	0.0454728
MEL	SP128191	7	TR	0.0362519
MEL	SP128191	1	NT	0.0608681
MEL	SP128191	2	NT	0.0562167
MEL	SP128191	1	TR	0.0550345
MEL	SP128191	2	TR	0.0631001
MEL	SP128191	3	TR	0.0448549
MEL	SP128191	9	NT	0.0424276
MEL	SP128191	10	NT	0.0433968
MEL	SP128191	10	TR	0.0450119
MEL	SP128303	5	TR	0.0498259
MEL	SP128303	2	TR	0.0587505
MEL	SP128303	3	TR	0.0527452
MEL	SP128303	4	TR	0.0535991
MEL	SP128303	9	TR	0.0391197
MEL	SP128303	6	TR	0.0443952
MEL	SP128303	7	TR	0.0380288
MEL	SP128303	8	NT	0.0478197
MEL	SP128303	9	NT	0.0524995
MEL	SP128303	10	NT	0.0435941
MEL	SP128303	1	TR	0.0591473
MEL	SP128303	3	NT	0.0582204
MEL	SP128303	8	TR	0.0377985
MEL	SP128303	1	NT	0.0635803
MEL	SP128303	10	TR	0.0338003
MEL	SP128303	7	NT	0.0504524
MEL	SP128303	4	NT	0.0601534
MEL	SP128303	5	NT	0.0499574
MEL	SP128303	6	NT	0.0468349
MEL	SP128303	2	NT	0.0596773
MEL	SP128308	7	NT	0.0521866
MEL	SP128308	8	NT	0.0511192
MEL	SP128308	9	NT	0.0493292
MEL	SP128308	6	NT	0.04956
MEL	SP128308	7	TR	0.0359771
MEL	SP128308	8	TR	0.0354532
MEL	SP128308	9	TR	0.0363582
MEL	SP128308	10	NT	0.0497532
MEL	SP128308	1	NT	0.0585794
MEL	SP128308	2	NT	0.0535838
MEL	SP128308	1	TR	0.0620885
MEL	SP128308	10	TR	0.0386014
MEL	SP128308	5	NT	0.0511839
MEL	SP128308	2	TR	0.0624071
MEL	SP128308	3	NT	0.0575052
MEL	SP128308	4	NT	0.0581887
MEL	SP128308	5	TR	0.046494
MEL	SP128308	6	TR	0.0389388
MEL	SP128308	3	TR	0.0562809
MEL	SP128308	4	TR	0.0564117
MEL	SP128316	6	TR	0.0411766
MEL	SP128316	7	TR	0.0384011
MEL	SP128316	3	TR	0.0611785
MEL	SP128316	4	TR	0.0592481
MEL	SP128316	5	TR	0.0489182
MEL	SP128316	2	TR	0.0538822
MEL	SP128316	2	NT	0.0635401
MEL	SP128316	8	TR	0.0381113
MEL	SP128316	9	TR	0.0339453
MEL	SP128316	1	NT	0.0739271
MEL	SP128316	1	TR	0.0517269
MEL	SP128316	6	NT	0.0402461
MEL	SP128316	3	NT	0.0585288
MEL	SP128316	4	NT	0.0648901
MEL	SP128316	10	TR	0.0338672
MEL	SP128316	10	NT	0.0480249
MEL	SP128316	7	NT	0.0444889
MEL	SP128316	8	NT	0.0475303
MEL	SP128316	9	NT	0.0470473
MEL	SP128316	5	NT	0.0513209
MEL	SP128330	7	NT	0.0401969
MEL	SP128330	8	NT	0.0489692
MEL	SP128330	9	NT	0.0467427
MEL	SP128330	6	NT	0.0419181
MEL	SP128330	6	TR	0.0417352
MEL	SP128330	7	TR	0.0342524
MEL	SP128330	8	TR	0.0410761
MEL	SP128330	10	NT	0.0430521
MEL	SP128330	10	TR	0.0389579
MEL	SP128330	2	NT	0.0685465
MEL	SP128330	1	TR	0.0693097
MEL	SP128330	9	TR	0.0354944
MEL	SP128330	1	NT	0.0555975
MEL	SP128330	5	TR	0.0494962
MEL	SP128330	3	NT	0.0567396
MEL	SP128330	4	NT	0.0654163
MEL	SP128330	5	NT	0.0501064
MEL	SP128330	2	TR	0.0616715
MEL	SP128330	3	TR	0.0568049
MEL	SP128330	4	TR	0.0539165
MEL	SP128340	7	TR	0.0353103
MEL	SP128340	2	TR	0.0493496
MEL	SP128340	3	TR	0.0680413
MEL	SP128340	4	TR	0.0599466
MEL	SP128340	5	TR	0.0566619
MEL	SP128340	6	TR	0.0458948
MEL	SP128340	1	NT	0.0533649
MEL	SP128340	8	TR	0.0368148
MEL	SP128340	9	TR	0.0316301
MEL	SP128340	10	TR	0.0330437
MEL	SP128340	10	NT	0.0490335
MEL	SP128340	1	TR	0.0517453
MEL	SP128340	2	NT	0.0521379
MEL	SP128340	3	NT	0.0759579
MEL	SP128340	4	NT	0.0592473
MEL	SP128340	5	NT	0.0541887
MEL	SP128340	6	NT	0.0492823
MEL	SP128340	7	NT	0.0395228
MEL	SP128340	8	NT	0.0523895
[truncated: 1,801 more rows]

## Sheet: Fig. 4c
Group	Sample	Interval	Bias
SCC	CPCT02050105T_Vs_CPCT02050105R_twicefiltered_TvN	1	0.988889
SCC	CPCT02060041T_Vs_CPCT02060041R_twicefiltered_TvN	1	0.955995
SCC	CPCT02080234T_Vs_CPCT02080234R_twicefiltered_TvN	1	0.997259
SCC	CSCC_0002_M1	1	0.956148
SCC	CSCC_0003_M1	1	0.962551
SCC	CSCC_0004_M1	1	0.962718
SCC	CSCC_0005_M1	1	0.972164
SCC	CSCC_0006_M1	1	1.00799
SCC	CSCC_0007_M1	1	0.959661
SCC	CSCC_0008_M1	1	0.963872
SCC	CSCC_0009_M1	1	0.974897
SCC	CSCC_0010_M1	1	0.959988
SCC	CSCC_0011_M1	1	0.963909
SCC	CSCC_0012_M1	1	0.945489
SCC	CSCC_0013_M1	1	0.972568
SCC	CSCC_0014_M1	1	0.947722
SCC	DRUP01080022T_Vs_DRUP01080022R_twicefiltered_TvN	1	0.988506
SCC	DRUP01230001T_Vs_DRUP01230001R_twicefiltered_TvN	1	0.976218
SCC	SRR2194555_Vs_SRR2194563_twicefiltered_TvN	1	0.983617
SCC	SRR2194556_Vs_SRR2194565_twicefiltered_TvN	1	0.984864
SCC	SRR2194557_Vs_SRR2194566_twicefiltered_TvN	1	0.964795
SCC	SRR2194559_Vs_SRR2194568_twicefiltered_TvN	1	0.932904
SCC	SRR2194560_Vs_SRR2194569_twicefiltered_TvN	1	1.01117
SCC	SRR2194561_Vs_SRR2194570_twicefiltered_TvN	1	0.991947
SCC	SRR2194562_Vs_SRR2194571_twicefiltered_TvN	1	0.983331
XP-C	SRR2194572_Vs_SRR2194577_twicefiltered_TvN	1	0.941173
XP-C	SRR2194573_Vs_SRR2194578_twicefiltered_TvN	1	0.887273
XP-C	SRR2194574_Vs_SRR2194554_twicefiltered_TvN	1	0.918369
SCC	x01_DS102_T01_SCC_D1_00x_Vs_x01_DS102_N03_Blood_D1_00x_twicefiltered_TvN	1	0.962817
SCC	x01_VS021_T02_SCC_D1_00x_Vs_x01_VS021_N06_blood_D1_00x_twicefiltered_TvN	1	0.969555
SCC	x01_VS022_T04_SCC_D1_00x_Vs_x01_VS022_N05_blood_D1_00x_twicefiltered_TvN	1	1.00485
SCC	x01_VS101_T05_SCC_D1_00x_Vs_x01_VS101_N04_skin_D1_00x_twicefiltered_TvN	1	0.962754
SCC	x01_VS173_T03_SCC_D1_01x_Vs_x01_VS173_N06_skin_D1_00x_twicefiltered_TvN	1	0.990158
SCC	x01_VS200_T02_SCC_D1_01x_Vs_x01_VS200_N03_skin_D1_00x_twicefiltered_TvN	1	0.954923
XP-C	x04_HF001_T01_SCC_prob_final	1	0.891381
XP-E	x04_HF002_T01_SCC_prob_final	1	0.92668
XP-C	x04_SA006_T01_cSCC_prob_final	1	0.964233
XP-E	x04_TP001_T01_NMSC_D1_x_Vs_x04_TP001_N06_Saliva_D1_x_twicefiltered_TvN	1	0.962857
XP-E	x04_TP001_T03_NMSC_D1_x_Vs_x04_TP001_N06_Saliva_D1_x_twicefiltered_TvN	1	0.967691
XP-E	x04_TP001_T04_NMSC_D1_x_Vs_x04_TP001_N06_Saliva_D1_x_twicefiltered_TvN	1	0.943846
XP-E	x04_TP001_T05_NMSC_D1_x_merge_Vs_x04_TP001_N06_Saliva_D1_x_twicefiltered_TvN	1	0.968422
XP-E	x04_TP002_T02_NMSC_D1_x_4_seq_merged_Vs_x04_TP002_N05_Saliva_D1_x_twicefiltered_TvN	1	0.939782
XP-E	x04_TP002_T03_NMSC_D1_x_Vs_x04_TP002_N05_Saliva_D1_x_twicefiltered_TvN	1	0.936675
SCC	CPCT02050105T_Vs_CPCT02050105R_twicefiltered_TvN	2	0.91937
SCC	CPCT02060041T_Vs_CPCT02060041R_twicefiltered_TvN	2	0.855114
SCC	CPCT02080234T_Vs_CPCT02080234R_twicefiltered_TvN	2	0.920725
SCC	CSCC_0002_M1	2	0.919248
SCC	CSCC_0003_M1	2	0.902874
SCC	CSCC_0004_M1	2	1.03749
SCC	CSCC_0005_M1	2	0.943375
SCC	CSCC_0006_M1	2	0.982066
SCC	CSCC_0007_M1	2	0.938756
SCC	CSCC_0008_M1	2	0.92964
SCC	CSCC_0009_M1	2	0.882092
SCC	CSCC_0010_M1	2	0.934948
SCC	CSCC_0011_M1	2	0.934312
SCC	CSCC_0012_M1	2	0.838091
SCC	CSCC_0013_M1	2	0.951756
SCC	CSCC_0014_M1	2	0.83393
SCC	DRUP01080022T_Vs_DRUP01080022R_twicefiltered_TvN	2	0.934503
SCC	DRUP01230001T_Vs_DRUP01230001R_twicefiltered_TvN	2	0.951264
SCC	SRR2194555_Vs_SRR2194563_twicefiltered_TvN	2	0.948908
SCC	SRR2194556_Vs_SRR2194565_twicefiltered_TvN	2	0.959314
SCC	SRR2194557_Vs_SRR2194566_twicefiltered_TvN	2	0.975643
SCC	SRR2194559_Vs_SRR2194568_twicefiltered_TvN	2	1.01536
SCC	SRR2194560_Vs_SRR2194569_twicefiltered_TvN	2	0.934079
SCC	SRR2194561_Vs_SRR2194570_twicefiltered_TvN	2	0.952383
SCC	SRR2194562_Vs_SRR2194571_twicefiltered_TvN	2	0.983074
XP-C	SRR2194572_Vs_SRR2194577_twicefiltered_TvN	2	0.778889
XP-C	SRR2194573_Vs_SRR2194578_twicefiltered_TvN	2	0.69874
XP-C	SRR2194574_Vs_SRR2194554_twicefiltered_TvN	2	0.793485
SCC	x01_DS102_T01_SCC_D1_00x_Vs_x01_DS102_N03_Blood_D1_00x_twicefiltered_TvN	2	0.857418
SCC	x01_VS021_T02_SCC_D1_00x_Vs_x01_VS021_N06_blood_D1_00x_twicefiltered_TvN	2	0.977816
SCC	x01_VS022_T04_SCC_D1_00x_Vs_x01_VS022_N05_blood_D1_00x_twicefiltered_TvN	2	0.958012
SCC	x01_VS101_T05_SCC_D1_00x_Vs_x01_VS101_N04_skin_D1_00x_twicefiltered_TvN	2	0.984813
SCC	x01_VS173_T03_SCC_D1_01x_Vs_x01_VS173_N06_skin_D1_00x_twicefiltered_TvN	2	0.88688
SCC	x01_VS200_T02_SCC_D1_01x_Vs_x01_VS200_N03_skin_D1_00x_twicefiltered_TvN	2	0.864356
XP-C	x04_HF001_T01_SCC_prob_final	2	0.669138
XP-E	x04_HF002_T01_SCC_prob_final	2	0.870329
XP-C	x04_SA006_T01_cSCC_prob_final	2	0.771236
XP-E	x04_TP001_T01_NMSC_D1_x_Vs_x04_TP001_N06_Saliva_D1_x_twicefiltered_TvN	2	0.877449
XP-E	x04_TP001_T03_NMSC_D1_x_Vs_x04_TP001_N06_Saliva_D1_x_twicefiltered_TvN	2	0.875225
XP-E	x04_TP001_T04_NMSC_D1_x_Vs_x04_TP001_N06_Saliva_D1_x_twicefiltered_TvN	2	0.819581
XP-E	x04_TP001_T05_NMSC_D1_x_merge_Vs_x04_TP001_N06_Saliva_D1_x_twicefiltered_TvN	2	0.818989
XP-E	x04_TP002_T02_NMSC_D1_x_4_seq_merged_Vs_x04_TP002_N05_Saliva_D1_x_twicefiltered_TvN	2	0.747659
XP-E	x04_TP002_T03_NMSC_D1_x_Vs_x04_TP002_N05_Saliva_D1_x_twicefiltered_TvN	2	0.786129
SCC	CPCT02050105T_Vs_CPCT02050105R_twicefiltered_TvN	3	0.823624
SCC	CPCT02060041T_Vs_CPCT02060041R_twicefiltered_TvN	3	0.676873
SCC	CPCT02080234T_Vs_CPCT02080234R_twicefiltered_TvN	3	0.800589
SCC	CSCC_0002_M1	3	0.853788
SCC	CSCC_0003_M1	3	0.775889
SCC	CSCC_0004_M1	3	0.798327
SCC	CSCC_0005_M1	3	0.825358
SCC	CSCC_0006_M1	3	0.957364
SCC	CSCC_0007_M1	3	0.798294
SCC	CSCC_0008_M1	3	0.783063
SCC	CSCC_0009_M1	3	0.82867
SCC	CSCC_0010_M1	3	0.816184
SCC	CSCC_0011_M1	3	0.806315
SCC	CSCC_0012_M1	3	0.774084
SCC	CSCC_0013_M1	3	0.863691
SCC	CSCC_0014_M1	3	0.665951
SCC	DRUP01080022T_Vs_DRUP01080022R_twicefiltered_TvN	3	0.80691
SCC	DRUP01230001T_Vs_DRUP01230001R_twicefiltered_TvN	3	0.813938
SCC	SRR2194555_Vs_SRR2194563_twicefiltered_TvN	3	0.84563
SCC	SRR2194556_Vs_SRR2194565_twicefiltered_TvN	3	0.896509
SCC	SRR2194557_Vs_SRR2194566_twicefiltered_TvN	3	0.859505
SCC	SRR2194559_Vs_SRR2194568_twicefiltered_TvN	3	0.872052
SCC	SRR2194560_Vs_SRR2194569_twicefiltered_TvN	3	0.852361
SCC	SRR2194561_Vs_SRR2194570_twicefiltered_TvN	3	0.826226
SCC	SRR2194562_Vs_SRR2194571_twicefiltered_TvN	3	0.827296
XP-C	SRR2194572_Vs_SRR2194577_twicefiltered_TvN	3	0.549613
XP-C	SRR2194573_Vs_SRR2194578_twicefiltered_TvN	3	0.441169
XP-C	SRR2194574_Vs_SRR2194554_twicefiltered_TvN	3	0.485942
SCC	x01_DS102_T01_SCC_D1_00x_Vs_x01_DS102_N03_Blood_D1_00x_twicefiltered_TvN	3	0.874142
SCC	x01_VS021_T02_SCC_D1_00x_Vs_x01_VS021_N06_blood_D1_00x_twicefiltered_TvN	3	0.887088
SCC	x01_VS022_T04_SCC_D1_00x_Vs_x01_VS022_N05_blood_D1_00x_twicefiltered_TvN	3	0.863418
SCC	x01_VS101_T05_SCC_D1_00x_Vs_x01_VS101_N04_skin_D1_00x_twicefiltered_TvN	3	0.875452
SCC	x01_VS173_T03_SCC_D1_01x_Vs_x01_VS173_N06_skin_D1_00x_twicefiltered_TvN	3	0.732051
SCC	x01_VS200_T02_SCC_D1_01x_Vs_x01_VS200_N03_skin_D1_00x_twicefiltered_TvN	3	0.78083
XP-C	x04_HF001_T01_SCC_prob_final	3	0.46494
XP-E	x04_HF002_T01_SCC_prob_final	3	0.623734
XP-C	x04_SA006_T01_cSCC_prob_final	3	0.528513
XP-E	x04_TP001_T01_NMSC_D1_x_Vs_x04_TP001_N06_Saliva_D1_x_twicefiltered_TvN	3	0.681389
XP-E	x04_TP001_T03_NMSC_D1_x_Vs_x04_TP001_N06_Saliva_D1_x_twicefiltered_TvN	3	0.691625
XP-E	x04_TP001_T04_NMSC_D1_x_Vs_x04_TP001_N06_Saliva_D1_x_twicefiltered_TvN	3	0.60893
XP-E	x04_TP001_T05_NMSC_D1_x_merge_Vs_x04_TP001_N06_Saliva_D1_x_twicefiltered_TvN	3	0.649236
XP-E	x04_TP002_T02_NMSC_D1_x_4_seq_merged_Vs_x04_TP002_N05_Saliva_D1_x_twicefiltered_TvN	3	0.551123
XP-E	x04_TP002_T03_NMSC_D1_x_Vs_x04_TP002_N05_Saliva_D1_x_twicefiltered_TvN	3	0.559406
SCC	CPCT02050105T_Vs_CPCT02050105R_twicefiltered_TvN	4	0.650112
SCC	CPCT02060041T_Vs_CPCT02060041R_twicefiltered_TvN	4	0.377293
SCC	CPCT02080234T_Vs_CPCT02080234R_twicefiltered_TvN	4	0.518341
SCC	CSCC_0002_M1	4	0.570246
SCC	CSCC_0003_M1	4	0.505711
SCC	CSCC_0004_M1	4	0.612606
SCC	CSCC_0005_M1	4	0.573744
SCC	CSCC_0006_M1	4	0.867863
SCC	CSCC_0007_M1	4	0.522458
SCC	CSCC_0008_M1	4	0.527181
SCC	CSCC_0009_M1	4	0.582192
SCC	CSCC_0010_M1	4	0.555058
SCC	CSCC_0011_M1	4	0.568021
SCC	CSCC_0012_M1	4	0.554823
SCC	CSCC_0013_M1	4	0.640308
SCC	CSCC_0014_M1	4	0.384531
SCC	DRUP01080022T_Vs_DRUP01080022R_twicefiltered_TvN	4	0.509061
SCC	DRUP01230001T_Vs_DRUP01230001R_twicefiltered_TvN	4	0.575216
SCC	SRR2194555_Vs_SRR2194563_twicefiltered_TvN	4	0.561807
SCC	SRR2194556_Vs_SRR2194565_twicefiltered_TvN	4	0.697545
SCC	SRR2194557_Vs_SRR2194566_twicefiltered_TvN	4	0.612589
SCC	SRR2194559_Vs_SRR2194568_twicefiltered_TvN	4	0.683109
SCC	SRR2194560_Vs_SRR2194569_twicefiltered_TvN	4	0.599675
SCC	SRR2194561_Vs_SRR2194570_twicefiltered_TvN	4	0.571789
SCC	SRR2194562_Vs_SRR2194571_twicefiltered_TvN	4	0.590546
XP-C	SRR2194572_Vs_SRR2194577_twicefiltered_TvN	4	0.21164
XP-C	SRR2194573_Vs_SRR2194578_twicefiltered_TvN	4	0.183833
XP-C	SRR2194574_Vs_SRR2194554_twicefiltered_TvN	4	0.188189
SCC	x01_DS102_T01_SCC_D1_00x_Vs_x01_DS102_N03_Blood_D1_00x_twicefiltered_TvN	4	0.709973
SCC	x01_VS021_T02_SCC_D1_00x_Vs_x01_VS021_N06_blood_D1_00x_twicefiltered_TvN	4	0.679507
SCC	x01_VS022_T04_SCC_D1_00x_Vs_x01_VS022_N05_blood_D1_00x_twicefiltered_TvN	4	0.661038
SCC	x01_VS101_T05_SCC_D1_00x_Vs_x01_VS101_N04_skin_D1_00x_twicefiltered_TvN	4	0.718555
SCC	x01_VS173_T03_SCC_D1_01x_Vs_x01_VS173_N06_skin_D1_00x_twicefiltered_TvN	4	0.446887
SCC	x01_VS200_T02_SCC_D1_01x_Vs_x01_VS200_N03_skin_D1_00x_twicefiltered_TvN	4	0.618425
XP-C	x04_HF001_T01_SCC_prob_final	4	0.244305
XP-E	x04_HF002_T01_SCC_prob_final	4	0.408494
XP-C	x04_SA006_T01_cSCC_prob_final	4	0.260175
XP-E	x04_TP001_T01_NMSC_D1_x_Vs_x04_TP001_N06_Saliva_D1_x_twicefiltered_TvN	4	0.369645
XP-E	x04_TP001_T03_NMSC_D1_x_Vs_x04_TP001_N06_Saliva_D1_x_twicefiltered_TvN	4	0.362531
XP-E	x04_TP001_T04_NMSC_D1_x_Vs_x04_TP001_N06_Saliva_D1_x_twicefiltered_TvN	4	0.287698
XP-E	x04_TP001_T05_NMSC_D1_x_merge_Vs_x04_TP001_N06_Saliva_D1_x_twicefiltered_TvN	4	0.370469
XP-E	x04_TP002_T02_NMSC_D1_x_4_seq_merged_Vs_x04_TP002_N05_Saliva_D1_x_twicefiltered_TvN	4	0.257965
XP-E	x04_TP002_T03_NMSC_D1_x_Vs_x04_TP002_N05_Saliva_D1_x_twicefiltered_TvN	4	0.263121
SCC	CPCT02050105T_Vs_CPCT02050105R_twicefiltered_TvN	5	0.5689
SCC	CPCT02060041T_Vs_CPCT02060041R_twicefiltered_TvN	5	0.28697
SCC	CPCT02080234T_Vs_CPCT02080234R_twicefiltered_TvN	5	0.400039
SCC	CSCC_0002_M1	5	0.467777
SCC	CSCC_0003_M1	5	0.358022
SCC	CSCC_0004_M1	5	0.53798
SCC	CSCC_0005_M1	5	0.464023
SCC	CSCC_0006_M1	5	0.881385
SCC	CSCC_0007_M1	5	0.413883
SCC	CSCC_0008_M1	5	0.425502
SCC	CSCC_0009_M1	5	0.497079
SCC	CSCC_0010_M1	5	0.488183
SCC	CSCC_0011_M1	5	0.4683
SCC	CSCC_0012_M1	5	0.447695
SCC	CSCC_0013_M1	5	0.535054
SCC	CSCC_0014_M1	5	0.269915
SCC	DRUP01080022T_Vs_DRUP01080022R_twicefiltered_TvN	5	0.401887
SCC	DRUP01230001T_Vs_DRUP01230001R_twicefiltered_TvN	5	0.472029
SCC	SRR2194555_Vs_SRR2194563_twicefiltered_TvN	5	0.479675
SCC	SRR2194556_Vs_SRR2194565_twicefiltered_TvN	5	0.594394
SCC	SRR2194557_Vs_SRR2194566_twicefiltered_TvN	5	0.544725
SCC	SRR2194559_Vs_SRR2194568_twicefiltered_TvN	5	0.64065
SCC	SRR2194560_Vs_SRR2194569_twicefiltered_TvN	5	0.458951
SCC	SRR2194561_Vs_SRR2194570_twicefiltered_TvN	5	0.519924
SCC	SRR2194562_Vs_SRR2194571_twicefiltered_TvN	5	0.569856
XP-C	SRR2194572_Vs_SRR2194577_twicefiltered_TvN	5	0.131409
XP-C	SRR2194573_Vs_SRR2194578_twicefiltered_TvN	5	0.124192
XP-C	SRR2194574_Vs_SRR2194554_twicefiltered_TvN	5	0.122512
SCC	x01_DS102_T01_SCC_D1_00x_Vs_x01_DS102_N03_Blood_D1_00x_twicefiltered_TvN	5	0.61635
SCC	x01_VS021_T02_SCC_D1_00x_Vs_x01_VS021_N06_blood_D1_00x_twicefiltered_TvN	5	0.62046
SCC	x01_VS022_T04_SCC_D1_00x_Vs_x01_VS022_N05_blood_D1_00x_twicefiltered_TvN	5	0.544904
SCC	x01_VS101_T05_SCC_D1_00x_Vs_x01_VS101_N04_skin_D1_00x_twicefiltered_TvN	5	0.599164
SCC	x01_VS173_T03_SCC_D1_01x_Vs_x01_VS173_N06_skin_D1_00x_twicefiltered_TvN	5	0.30812
SCC	x01_VS200_T02_SCC_D1_01x_Vs_x01_VS200_N03_skin_D1_00x_twicefiltered_TvN	5	0.611474
XP-C	x04_HF001_T01_SCC_prob_final	5	0.244059
XP-E	x04_HF002_T01_SCC_prob_final	5	0.315303
XP-C	x04_SA006_T01_cSCC_prob_final	5	0.202608
XP-E	x04_TP001_T01_NMSC_D1_x_Vs_x04_TP001_N06_Saliva_D1_x_twicefiltered_TvN	5	0.260382
XP-E	x04_TP001_T03_NMSC_D1_x_Vs_x04_TP001_N06_Saliva_D1_x_twicefiltered_TvN	5	0.236959
XP-E	x04_TP001_T04_NMSC_D1_x_Vs_x04_TP001_N06_Saliva_D1_x_twicefiltered_TvN	5	0.199292
XP-E	x04_TP001_T05_NMSC_D1_x_merge_Vs_x04_TP001_N06_Saliva_D1_x_twicefiltered_TvN	5	0.26298
XP-E	x04_TP002_T02_NMSC_D1_x_4_seq_merged_Vs_x04_TP002_N05_Saliva_D1_x_twicefiltered_TvN	5	0.180186
XP-E	x04_TP002_T03_NMSC_D1_x_Vs_x04_TP002_N05_Saliva_D1_x_twicefiltered_TvN	5	0.182567
SCC	CPCT02050105T_Vs_CPCT02050105R_twicefiltered_TvN	6	0.522855
SCC	CPCT02060041T_Vs_CPCT02060041R_twicefiltered_TvN	6	0.25734
SCC	CPCT02080234T_Vs_CPCT02080234R_twicefiltered_TvN	6	0.356795
SCC	CSCC_0002_M1	6	0.445728
SCC	CSCC_0003_M1	6	0.36005
SCC	CSCC_0004_M1	6	0.521047
SCC	CSCC_0005_M1	6	0.462239
SCC	CSCC_0006_M1	6	0.961609
SCC	CSCC_0007_M1	6	0.3837
SCC	CSCC_0008_M1	6	0.394146
SCC	CSCC_0009_M1	6	0.487783
SCC	CSCC_0010_M1	6	0.434076
SCC	CSCC_0011_M1	6	0.448758
SCC	CSCC_0012_M1	6	0.396736
SCC	CSCC_0013_M1	6	0.501158
SCC	CSCC_0014_M1	6	0.250733
SCC	DRUP01080022T_Vs_DRUP01080022R_twicefiltered_TvN	6	0.351199
SCC	DRUP01230001T_Vs_DRUP01230001R_twicefiltered_TvN	6	0.430199
SCC	SRR2194555_Vs_SRR2194563_twicefiltered_TvN	6	0.46456
SCC	SRR2194556_Vs_SRR2194565_twicefiltered_TvN	6	0.584047
SCC	SRR2194557_Vs_SRR2194566_twicefiltered_TvN	6	0.516724
SCC	SRR2194559_Vs_SRR2194568_twicefiltered_TvN	6	0.646954
SCC	SRR2194560_Vs_SRR2194569_twicefiltered_TvN	6	0.4066
SCC	SRR2194561_Vs_SRR2194570_twicefiltered_TvN	6	0.463371
SCC	SRR2194562_Vs_SRR2194571_twicefiltered_TvN	6	0.517635
XP-C	SRR2194572_Vs_SRR2194577_twicefiltered_TvN	6	0.124536
XP-C	SRR2194573_Vs_SRR2194578_twicefiltered_TvN	6	0.112336
XP-C	SRR2194574_Vs_SRR2194554_twicefiltered_TvN	6	0.104246
SCC	x01_DS102_T01_SCC_D1_00x_Vs_x01_DS102_N03_Blood_D1_00x_twicefiltered_TvN	6	0.580109
SCC	x01_VS021_T02_SCC_D1_00x_Vs_x01_VS021_N06_blood_D1_00x_twicefiltered_TvN	6	0.586314
SCC	x01_VS022_T04_SCC_D1_00x_Vs_x01_VS022_N05_blood_D1_00x_twicefiltered_TvN	6	0.556248
SCC	x01_VS101_T05_SCC_D1_00x_Vs_x01_VS101_N04_skin_D1_00x_twicefiltered_TvN	6	0.569996
SCC	x01_VS173_T03_SCC_D1_01x_Vs_x01_VS173_N06_skin_D1_00x_twicefiltered_TvN	6	0.284976
SCC	x01_VS200_T02_SCC_D1_01x_Vs_x01_VS200_N03_skin_D1_00x_twicefiltered_TvN	6	0.564514
XP-C	x04_HF001_T01_SCC_prob_final	6	0.184858
XP-E	x04_HF002_T01_SCC_prob_final	6	0.282053
XP-C	x04_SA006_T01_cSCC_prob_final	6	0.170759
XP-E	x04_TP001_T01_NMSC_D1_x_Vs_x04_TP001_N06_Saliva_D1_x_twicefiltered_TvN	6	0.195127
XP-E	x04_TP001_T03_NMSC_D1_x_Vs_x04_TP001_N06_Saliva_D1_x_twicefiltered_TvN	6	0.190619
XP-E	x04_TP001_T04_NMSC_D1_x_Vs_x04_TP001_N06_Saliva_D1_x_twicefiltered_TvN	6	0.179805
XP-E	x04_TP001_T05_NMSC_D1_x_merge_Vs_x04_TP001_N06_Saliva_D1_x_twicefiltered_TvN	6	0.231754
XP-E	x04_TP002_T02_NMSC_D1_x_4_seq_merged_Vs_x04_TP002_N05_Saliva_D1_x_twicefiltered_TvN	6	0.156867
XP-E	x04_TP002_T03_NMSC_D1_x_Vs_x04_TP002_N05_Saliva_D1_x_twicefiltered_TvN	6	0.160143

[truncated: 12 more sheets: Fig. 4d, Fig. 5e, Fig.6b, Fig.6c, Fig. 6d, Fig. 7b, Supplementary Fig. 5, Supplementary Fig. 6, Supplementary Fig. 9, Supplemntary fig. 13a, Supplemntary fig. 13b, Supplementary fig. 13c]
